# Supplementary material for: Patient satisfaction in outdoor department of primary health care facilities in Rohingya refugee camps in Bangladesh: A cross-sectional study
Source: PLoS One. 2026 Jan 13;21(1):e0336811. doi: 10.1371/journal.pone.0336811 (PMC12798992; doi:10.1371/journal.pone.0336811)
Supplement: S4 File — (XLSX) [file pone.0336811.s004.xlsx]

## Sheet: Final Reliable
Age Category	Sex	Ethnicity	Marital Status	Educational Level	Key Source of Household Income	Type of Visit	Type of Illness	1. Doctors are good about explaining the reason for medical tests	2. I think my doctor's office has everything needed to provide complete medical care	3. The medical care I have been receiving is just about perfect	4. Sometimes doctors make me wonder if their diagnosis is correct	5. I feel confident that I can get the medical care I need without being set back financially	6. When I go for medical care, they are careful to check everything when treating and examining me	7. I have to pay for more of my medical care than I can afford	8. I have easy access to the medical specialists I need	9. Where I get medical care, people have to wait too long for emergency treatment	10. Doctors act too businesslike and impersonal toward me	11. My doctors treat me in a very friendly and courteous manner	12. Those who provide my medical care sometimes hurry too much when they treat me	13. Doctors sometimes ignore what I tell them	14. I have some doubts about the ability of the doctors who treat me	15. Doctors usually spend plenty of time with me	16. I find it hard to get an appointment for medical‎ care right away	17. I am dissatisfied with some things about the medical care I receive	18. I am able to get medical care whenever I need it
40-59	Male	Rohingya	Married	No Literacy	Depends only on humanitarian aids	New Visit	Acute	Strongly Agree	Agree	Agree	Uncertain	Strongly Agree	Agree	Strongly Disagree	Agree	Strongly Disagree	Disagree	Strongly Agree	Disagree	Strongly Disagree	Disagree	Agree	Disagree	Disagree	Agree
18-39	Female	Rohingya	Married	No Literacy	Daily Labour	New Visit	Acute	Agree	Agree	Strongly Agree	Disagree	Strongly Agree	Agree	Strongly Disagree	Agree	Strongly Disagree	Disagree	Agree	Disagree	Strongly Disagree	Disagree	Agree	Disagree	Disagree	Strongly Agree
40-59	Female	Rohingya	Married	No Literacy	Small Business	New Visit	Chronic	Agree	Agree	Strongly Agree	Disagree	Strongly Agree	Agree	Strongly Disagree	Agree	Strongly Disagree	Disagree	Strongly Agree	Disagree	Strongly Disagree	Disagree	Agree	Disagree	Disagree	Agree
18-39	Female	Rohingya	Married	No Literacy	Small Business	New Visit	Chronic	Strongly Agree	Agree	Agree	Disagree	Strongly Agree	Agree	Strongly Disagree	Agree	Strongly Disagree	Strongly Disagree	Agree	Disagree	Strongly Disagree	Disagree	Agree	Disagree	Disagree	Agree
18-39	Female	Rohingya	Married	No Literacy	Depends only on humanitarian aids	New Visit	Acute	Agree	Agree	Agree	Disagree	Strongly Agree	Agree	Strongly Disagree	Agree	Strongly Disagree	Strongly Disagree	Agree	Disagree	Disagree	Disagree	Agree	Disagree	Disagree	Strongly Agree
18-39	Female	Rohingya	Married	No Literacy	Depends only on humanitarian aids	Follow-up Visit	Chronic	Strongly Agree	Agree	Agree	Disagree	Strongly Agree	Agree	Strongly Disagree	Agree	Strongly Disagree	Strongly Disagree	Agree	Disagree	Strongly Disagree	Disagree	Agree	Disagree	Disagree	Agree
40-59	Female	Rohingya	Married	No Literacy	Depends only on humanitarian aids	Follow-up Visit	Chronic	Disagree	Agree	Agree	Disagree	Strongly Agree	Agree	Strongly Disagree	Agree	Strongly Disagree	Disagree	Agree	Disagree	Uncertain	Disagree	Agree	Disagree	Disagree	Agree
18-39	Female	Rohingya	Married	No Literacy	NGO Volunteer	Follow-up Visit	Chronic	Agree	Agree	Strongly Agree	Disagree	Strongly Agree	Agree	Strongly Disagree	Agree	Strongly Disagree	Strongly Disagree	Agree	Disagree	Strongly Disagree	Disagree	Agree	Strongly Disagree	Disagree	Agree
18-39	Female	Rohingya	Married	No Literacy	NGO Volunteer	New Visit	Chronic	Agree	Agree	Strongly Agree	Disagree	Strongly Agree	Agree	Strongly Disagree	Agree	Strongly Disagree	Strongly Disagree	Agree	Disagree	Strongly Disagree	Disagree	Agree	Disagree	Disagree	Agree
40-59	Female	Rohingya	Widowed	No Literacy	Depends only on humanitarian aids	New Visit	Acute	Agree	Agree	Uncertain	Disagree	Strongly Agree	Agree	Strongly Disagree	Agree	Strongly Disagree	Strongly Disagree	Agree	Disagree	Strongly Disagree	Disagree	Agree	Disagree	Disagree	Agree
18-39	Female	Rohingya	Married	No Literacy	Daily Labour	New Visit	Acute	Agree	Agree	Agree	Disagree	Strongly Agree	Agree	Strongly Disagree	Agree	Strongly Disagree	Disagree	Agree	Strongly Disagree	Disagree	Disagree	Agree	Disagree	Disagree	Agree
18-39	Female	Rohingya	Married	No Literacy	Daily Labour	Follow-up Visit	Acute	Agree	Agree	Agree	Disagree	Strongly Agree	Agree	Strongly Disagree	Agree	Strongly Disagree	Strongly Disagree	Agree	Strongly Disagree	Strongly Disagree	Disagree	Agree	Strongly Disagree	Disagree	Agree
40-59	Female	Rohingya	Married	No Literacy	Depends only on humanitarian aids	New Visit	Chronic	Agree	Agree	Uncertain	Disagree	Strongly Agree	Agree	Strongly Disagree	Agree	Strongly Disagree	Strongly Disagree	Agree	Disagree	Disagree	Disagree	Agree	Disagree	Disagree	Agree
≥60	Male	Rohingya	Married	No Literacy	Daily Labour	Follow-up Visit	Chronic	Agree	Agree	Agree	Disagree	Strongly Agree	Agree	Strongly Disagree	Agree	Strongly Disagree	Strongly Disagree	Strongly Agree	Disagree	Agree	Disagree	Agree	Strongly Disagree	Disagree	Agree
18-39	Male	Rohingya	Married	No Literacy	Daily Labour	Follow-up Visit	Chronic	Agree	Agree	Strongly Agree	Disagree	Strongly Agree	Agree	Strongly Disagree	Agree	Strongly Disagree	Strongly Disagree	Agree	Disagree	Strongly Disagree	Disagree	Agree	Disagree	Strongly Disagree	Strongly Agree
18-39	Female	Rohingya	Married	No Literacy	Daily Labour	Follow-up Visit	Chronic	Strongly Agree	Agree	Agree	Disagree	Strongly Agree	Agree	Strongly Disagree	Agree	Strongly Disagree	Strongly Disagree	Agree	Disagree	Strongly Disagree	Disagree	Agree	Disagree	Disagree	Agree
40-59	Female	Rohingya	Married	No Literacy	Depends only on humanitarian aids	New Visit	Acute	Strongly Agree	Agree	Agree	Disagree	Strongly Agree	Agree	Strongly Disagree	Agree	Strongly Disagree	Strongly Disagree	Agree	Disagree	Strongly Disagree	Disagree	Agree	Disagree	Disagree	Agree
≥60	Female	Rohingya	Married	No Literacy	Depends only on humanitarian aids	Follow-up Visit	Chronic	Agree	Agree	Uncertain	Disagree	Strongly Agree	Agree	Strongly Disagree	Agree	Strongly Disagree	Strongly Disagree	Agree	Disagree	Strongly Disagree	Disagree	Agree	Strongly Disagree	Disagree	Agree
18-39	Female	Rohingya	Unmarried	Basic Literacy	Depends only on humanitarian aids	Follow-up Visit	Acute	Agree	Agree	Agree	Disagree	Strongly Agree	Agree	Strongly Disagree	Agree	Strongly Disagree	Strongly Disagree	Agree	Disagree	Strongly Disagree	Disagree	Agree	Disagree	Disagree	Agree
18-39	Female	Rohingya	Married	No Literacy	NGO Volunteer	Follow-up Visit	Chronic	Strongly Agree	Agree	Agree	Disagree	Strongly Agree	Agree	Strongly Disagree	Agree	Strongly Disagree	Strongly Disagree	Agree	Disagree	Strongly Disagree	Disagree	Agree	Disagree	Strongly Disagree	Agree
18-39	Female	Rohingya	Unmarried	Functional Literacy	Daily Labour	Follow-up Visit	Acute	Agree	Agree	Agree	Disagree	Strongly Agree	Agree	Strongly Disagree	Agree	Strongly Disagree	Strongly Disagree	Agree	Disagree	Strongly Disagree	Disagree	Agree	Disagree	Disagree	Agree
18-39	Female	Rohingya	Married	No Literacy	Daily Labour	Follow-up Visit	Acute	Strongly Agree	Agree	Agree	Disagree	Strongly Agree	Agree	Strongly Disagree	Agree	Strongly Disagree	Strongly Disagree	Agree	Disagree	Strongly Disagree	Strongly Disagree	Agree	Disagree	Disagree	Agree
18-39	Female	Rohingya	Unmarried	Basic Literacy	Daily Labour	Follow-up Visit	Acute	Strongly Agree	Agree	Agree	Disagree	Strongly Agree	Agree	Strongly Disagree	Agree	Strongly Disagree	Strongly Disagree	Agree	Disagree	Strongly Disagree	Disagree	Agree	Disagree	Disagree	Agree
18-39	Male	Rohingya	Unmarried	Basic Literacy	Small Business	Follow-up Visit	Acute	Agree	Strongly Agree	Strongly Agree	Disagree	Strongly Agree	Agree	Strongly Disagree	Disagree	Disagree	Strongly Disagree	Strongly Agree	Disagree	Strongly Disagree	Strongly Disagree	Agree	Strongly Disagree	Strongly Disagree	Strongly Agree
18-39	Female	Rohingya	Married	No Literacy	Depends only on humanitarian aids	New Visit	Acute	Agree	Disagree	Agree	Strongly Disagree	Strongly Agree	Agree	Strongly Disagree	Agree	Strongly Disagree	Strongly Disagree	Strongly Agree	Strongly Disagree	Agree	Strongly Disagree	Agree	Disagree	Strongly Disagree	Strongly Agree
18-39	Female	Rohingya	Married	No Literacy	Small Business	New Visit	Acute	Strongly Agree	Agree	Strongly Agree	Disagree	Strongly Agree	Strongly Agree	Strongly Disagree	Disagree	Strongly Disagree	Strongly Disagree	Strongly Agree	Agree	Strongly Disagree	Strongly Disagree	Agree	Disagree	Disagree	Strongly Agree
18-39	Female	Rohingya	Married	Basic Literacy	Masonry	Follow-up Visit	Chronic	Strongly Agree	Strongly Agree	Strongly Agree	Disagree	Strongly Agree	Strongly Agree	Strongly Disagree	Disagree	Disagree	Strongly Disagree	Strongly Agree	Agree	Strongly Disagree	Strongly Disagree	Agree	Strongly Disagree	Strongly Disagree	Strongly Agree
18-39	Female	Rohingya	Married	No Literacy	Others	New Visit	Acute	Agree	Strongly Agree	Strongly Agree	Strongly Disagree	Strongly Agree	Agree	Strongly Disagree	Disagree	Disagree	Strongly Disagree	Strongly Agree	Disagree	Disagree	Strongly Disagree	Agree	Disagree	Disagree	Strongly Agree
18-39	Female	Rohingya	Married	No Literacy	NGO Volunteer	Follow-up Visit	Acute	Agree	Agree	Strongly Agree	Disagree	Strongly Agree	Agree	Strongly Disagree	Agree	Disagree	Strongly Disagree	Strongly Agree	Agree	Disagree	Disagree	Agree	Agree	Strongly Disagree	Strongly Agree
40-59	Male	Rohingya	Married	Functional Literacy	Teacher	New Visit	Acute	Strongly Agree	Agree	Strongly Agree	Strongly Disagree	Strongly Agree	Strongly Agree	Strongly Disagree	Agree	Disagree	Strongly Disagree	Strongly Agree	Strongly Disagree	Disagree	Disagree	Agree	Disagree	Disagree	Strongly Agree
40-59	Female	Rohingya	Married	No Literacy	Teacher	Follow-up Visit	Acute	Strongly Agree	Agree	Strongly Agree	Strongly Disagree	Strongly Agree	Agree	Strongly Disagree	Agree	Disagree	Strongly Disagree	Strongly Agree	Agree	Disagree	Disagree	Agree	Disagree	Disagree	Strongly Agree
18-39	Female	Rohingya	Married	No Literacy	Daily Labour	Follow-up Visit	Acute	Strongly Agree	Agree	Strongly Agree	Disagree	Strongly Agree	Agree	Strongly Disagree	Disagree	Disagree	Strongly Disagree	Strongly Agree	Disagree	Disagree	Strongly Disagree	Agree	Disagree	Disagree	Strongly Agree
18-39	Female	Rohingya	Married	No Literacy	Masonry	New Visit	Acute	Strongly Agree	Agree	Strongly Agree	Disagree	Strongly Agree	Strongly Agree	Strongly Disagree	Strongly Disagree	Disagree	Strongly Disagree	Strongly Agree	Disagree	Disagree	Strongly Disagree	Agree	Agree	Strongly Disagree	Strongly Agree
18-39	Male	Rohingya	Married	Basic Literacy	Masonry	Follow-up Visit	Acute	Strongly Agree	Agree	Strongly Agree	Strongly Disagree	Strongly Agree	Agree	Strongly Disagree	Agree	Disagree	Strongly Disagree	Strongly Agree	Agree	Disagree	Strongly Disagree	Agree	Strongly Disagree	Disagree	Strongly Agree
18-39	Female	Rohingya	Married	No Literacy	Depends only on humanitarian aids	Follow-up Visit	Acute	Strongly Agree	Agree	Strongly Agree	Disagree	Strongly Agree	Strongly Agree	Strongly Disagree	Agree	Disagree	Strongly Disagree	Strongly Agree	Disagree	Disagree	Strongly Disagree	Agree	Agree	Disagree	Strongly Agree
≥60	Male	Rohingya	Married	No Literacy	Depends only on humanitarian aids	Follow-up Visit	Chronic	Strongly Agree	Strongly Agree	Strongly Agree	Agree	Strongly Agree	Strongly Agree	Strongly Disagree	Strongly Agree	Disagree	Strongly Disagree	Strongly Agree	Strongly Disagree	Strongly Disagree	Disagree	Strongly Agree	Strongly Disagree	Strongly Disagree	Strongly Agree
40-59	Female	Rohingya	Married	No Literacy	Depends only on humanitarian aids	Follow-up Visit	Chronic	Strongly Agree	Strongly Agree	Agree	Agree	Strongly Agree	Strongly Agree	Strongly Disagree	Strongly Agree	Strongly Disagree	Strongly Disagree	Strongly Agree	Strongly Disagree	Strongly Disagree	Uncertain	Strongly Agree	Strongly Disagree	Agree	Strongly Agree
18-39	Female	Rohingya	Widowed	No Literacy	Depends only on humanitarian aids	Follow-up Visit	Chronic	Strongly Agree	Strongly Agree	Strongly Agree	Agree	Strongly Agree	Strongly Agree	Strongly Disagree	Strongly Agree	Strongly Disagree	Strongly Disagree	Strongly Agree	Strongly Disagree	Strongly Disagree	Strongly Disagree	Strongly Agree	Disagree	Strongly Disagree	Strongly Agree
18-39	Female	Rohingya	Unmarried	No Literacy	Depends only on humanitarian aids	Follow-up Visit	Chronic	Strongly Agree	Strongly Agree	Strongly Agree	Agree	Strongly Agree	Strongly Agree	Strongly Disagree	Strongly Agree	Strongly Disagree	Strongly Disagree	Strongly Agree	Strongly Disagree	Strongly Disagree	Strongly Disagree	Strongly Agree	Strongly Disagree	Strongly Disagree	Strongly Agree
18-39	Male	Bangladeshi	Married	Functional Literacy	Daily Labour	Follow-up Visit	Chronic	Strongly Agree	Strongly Agree	Strongly Agree	Strongly Disagree	Strongly Agree	Strongly Agree	Strongly Disagree	Strongly Agree	Strongly Disagree	Strongly Disagree	Strongly Agree	Strongly Disagree	Strongly Disagree	Strongly Disagree	Strongly Agree	Strongly Disagree	Strongly Disagree	Strongly Agree
40-59	Female	Rohingya	Widowed	No Literacy	Depends only on humanitarian aids	Follow-up Visit	Chronic	Strongly Agree	Strongly Agree	Agree	Agree	Strongly Agree	Strongly Agree	Strongly Disagree	Strongly Agree	Strongly Disagree	Strongly Disagree	Strongly Agree	Strongly Disagree	Strongly Disagree	Uncertain	Strongly Agree	Strongly Disagree	Agree	Strongly Agree
18-39	Female	Rohingya	Married	No Literacy	Small Business	Follow-up Visit	Chronic	Strongly Agree	Strongly Agree	Agree	Agree	Strongly Agree	Strongly Agree	Strongly Disagree	Strongly Agree	Strongly Disagree	Strongly Disagree	Strongly Agree	Strongly Disagree	Strongly Disagree	Uncertain	Strongly Agree	Disagree	Agree	Strongly Agree
18-39	Female	Rohingya	Married	No Literacy	Daily Labour	Follow-up Visit	Chronic	Strongly Agree	Strongly Agree	Strongly Agree	Agree	Strongly Agree	Strongly Agree	Strongly Disagree	Strongly Agree	Strongly Disagree	Strongly Disagree	Strongly Agree	Strongly Disagree	Strongly Disagree	Uncertain	Strongly Agree	Strongly Disagree	Strongly Disagree	Strongly Agree
18-39	Female	Rohingya	Married	No Literacy	Depends only on humanitarian aids	New Visit	Acute	Strongly Agree	Agree	Strongly Agree	Strongly Disagree	Agree	Strongly Agree	Strongly Disagree	Strongly Disagree	Agree	Strongly Disagree	Strongly Agree	Strongly Disagree	Strongly Disagree	Strongly Disagree	Strongly Agree	Strongly Disagree	Strongly Disagree	Agree
40-59	Female	Rohingya	Married	No Literacy	Depends only on humanitarian aids	New Visit	Acute	Strongly Agree	Uncertain	Agree	Disagree	Agree	Strongly Agree	Disagree	Strongly Disagree	Uncertain	Strongly Disagree	Strongly Agree	Strongly Disagree	Strongly Disagree	Strongly Disagree	Strongly Agree	Disagree	Strongly Disagree	Agree
40-59	Female	Rohingya	Married	No Literacy	Depends only on humanitarian aids	New Visit	Acute	Strongly Agree	Strongly Agree	Strongly Agree	Disagree	Agree	Agree	Disagree	Strongly Disagree	Strongly Disagree	Strongly Disagree	Strongly Agree	Disagree	Strongly Disagree	Strongly Disagree	Agree	Strongly Disagree	Strongly Disagree	Agree
18-39	Female	Rohingya	Married	No Literacy	Small Business	Follow-up Visit	Chronic	Agree	Disagree	Agree	Uncertain	Disagree	Agree	Disagree	Strongly Disagree	Strongly Agree	Disagree	Strongly Agree	Disagree	Agree	Agree	Agree	Disagree	Strongly Disagree	Agree
18-39	Female	Rohingya	Married	No Literacy	Depends only on humanitarian aids	New Visit	Acute	Strongly Agree	Agree	Strongly Agree	Strongly Disagree	Agree	Strongly Agree	Strongly Disagree	Strongly Disagree	Uncertain	Strongly Disagree	Strongly Agree	Strongly Disagree	Strongly Disagree	Strongly Disagree	Strongly Agree	Disagree	Strongly Disagree	Agree
18-39	Female	Rohingya	Married	Functional Literacy	Tailor	Follow-up Visit	Chronic	Strongly Agree	Strongly Agree	Strongly Agree	Strongly Disagree	Agree	Strongly Agree	Disagree	Strongly Disagree	Agree	Strongly Disagree	Strongly Agree	Strongly Disagree	Strongly Disagree	Strongly Disagree	Strongly Agree	Disagree	Strongly Disagree	Agree
18-39	Female	Rohingya	Married	No Literacy	Depends only on humanitarian aids	Follow-up Visit	Acute	Strongly Agree	Strongly Agree	Strongly Agree	Strongly Disagree	Agree	Strongly Agree	Disagree	Strongly Disagree	Agree	Strongly Disagree	Strongly Agree	Strongly Disagree	Strongly Disagree	Strongly Disagree	Agree	Disagree	Strongly Disagree	Agree
18-39	Female	Rohingya	Married	No Literacy	Depends only on humanitarian aids	New Visit	Acute	Strongly Agree	Uncertain	Strongly Agree	Strongly Disagree	Agree	Strongly Agree	Disagree	Strongly Disagree	Uncertain	Strongly Disagree	Strongly Agree	Strongly Disagree	Strongly Disagree	Strongly Disagree	Agree	Disagree	Strongly Disagree	Agree
18-39	Female	Rohingya	Married	No Literacy	Daily Labour	Follow-up Visit	Acute	Strongly Agree	Agree	Strongly Agree	Strongly Disagree	Agree	Strongly Agree	Disagree	Strongly Disagree	Strongly Disagree	Strongly Disagree	Strongly Agree	Strongly Disagree	Strongly Disagree	Strongly Disagree	Agree	Disagree	Strongly Disagree	Agree
40-59	Female	Rohingya	Married	No Literacy	Depends only on humanitarian aids	New Visit	Acute	Agree	Agree	Uncertain	Agree	Disagree	Disagree	Agree	Strongly Disagree	Uncertain	Strongly Disagree	Agree	Disagree	Agree	Agree	Disagree	Agree	Strongly Disagree	Disagree
40-59	Male	Rohingya	Married	Basic Literacy	Masonry	New Visit	Chronic	Strongly Agree	Disagree	Strongly Agree	Strongly Disagree	Strongly Disagree	Strongly Agree	Agree	Strongly Disagree	Uncertain	Strongly Disagree	Strongly Agree	Strongly Disagree	Strongly Disagree	Strongly Disagree	Strongly Agree	Agree	Strongly Disagree	Disagree
18-39	Female	Rohingya	Married	No Literacy	Daily Labour	Follow-up Visit	Acute	Agree	Strongly Disagree	Agree	Strongly Disagree	Agree	Strongly Agree	Disagree	Strongly Disagree	Agree	Strongly Disagree	Strongly Agree	Agree	Strongly Disagree	Disagree	Agree	Disagree	Agree	Agree
18-39	Female	Rohingya	Married	No Literacy	Daily Labour	New Visit	Chronic	Strongly Agree	Agree	Strongly Agree	Disagree	Strongly Agree	Strongly Agree	Disagree	Agree	Disagree	Strongly Disagree	Strongly Agree	Disagree	Disagree	Strongly Disagree	Agree	Agree	Strongly Disagree	Strongly Agree
18-39	Female	Rohingya	Married	Basic Literacy	NGO Volunteer	Follow-up Visit	Acute	Strongly Agree	Agree	Strongly Agree	Strongly Disagree	Strongly Agree	Strongly Agree	Strongly Disagree	Strongly Agree	Disagree	Strongly Disagree	Strongly Agree	Disagree	Disagree	Strongly Disagree	Agree	Disagree	Strongly Disagree	Strongly Agree
18-39	Female	Rohingya	Married	No Literacy	Daily Labour	Follow-up Visit	Chronic	Strongly Agree	Agree	Strongly Agree	Disagree	Strongly Agree	Agree	Strongly Disagree	Strongly Agree	Disagree	Strongly Disagree	Strongly Agree	Strongly Disagree	Disagree	Strongly Disagree	Agree	Strongly Disagree	Disagree	Strongly Agree
18-39	Female	Rohingya	Widowed	No Literacy	Depends only on humanitarian aids	Follow-up Visit	Acute	Strongly Agree	Agree	Strongly Agree	Disagree	Strongly Agree	Strongly Agree	Strongly Disagree	Strongly Disagree	Agree	Strongly Disagree	Strongly Agree	Strongly Disagree	Disagree	Strongly Disagree	Agree	Disagree	Disagree	Strongly Agree
18-39	Female	Rohingya	Married	No Literacy	Small Business	Follow-up Visit	Acute	Strongly Agree	Agree	Strongly Agree	Strongly Disagree	Strongly Agree	Strongly Agree	Strongly Disagree	Agree	Agree	Strongly Disagree	Strongly Agree	Strongly Disagree	Disagree	Strongly Disagree	Agree	Strongly Disagree	Disagree	Strongly Agree
18-39	Female	Rohingya	Married	No Literacy	Daily Labour	Follow-up Visit	Chronic	Strongly Agree	Agree	Strongly Agree	Disagree	Strongly Agree	Agree	Strongly Disagree	Agree	Disagree	Strongly Disagree	Strongly Agree	Disagree	Disagree	Strongly Disagree	Disagree	Agree	Strongly Disagree	Strongly Agree
18-39	Female	Rohingya	Married	No Literacy	Daily Labour	Follow-up Visit	Chronic	Strongly Agree	Agree	Strongly Agree	Disagree	Strongly Agree	Agree	Strongly Disagree	Disagree	Disagree	Strongly Disagree	Strongly Agree	Agree	Disagree	Agree	Agree	Disagree	Disagree	Strongly Agree
18-39	Female	Rohingya	Married	No Literacy	Daily Labour	Follow-up Visit	Chronic	Strongly Agree	Agree	Strongly Agree	Strongly Disagree	Strongly Agree	Strongly Agree	Strongly Disagree	Agree	Disagree	Strongly Disagree	Strongly Agree	Disagree	Disagree	Strongly Disagree	Agree	Disagree	Disagree	Strongly Agree
18-39	Female	Rohingya	Married	No Literacy	Daily Labour	Follow-up Visit	Acute	Strongly Agree	Agree	Strongly Agree	Strongly Disagree	Strongly Agree	Strongly Agree	Strongly Disagree	Agree	Disagree	Strongly Disagree	Strongly Agree	Disagree	Disagree	Disagree	Agree	Disagree	Disagree	Agree
18-39	Female	Rohingya	Married	No Literacy	Daily Labour	Follow-up Visit	Chronic	Strongly Agree	Agree	Strongly Agree	Disagree	Strongly Agree	Agree	Strongly Disagree	Uncertain	Disagree	Disagree	Strongly Agree	Disagree	Disagree	Disagree	Agree	Disagree	Disagree	Strongly Agree
40-59	Male	Rohingya	Married	Basic Literacy	Daily Labour	New Visit	Chronic	Strongly Agree	Agree	Strongly Agree	Disagree	Strongly Agree	Agree	Strongly Disagree	Agree	Strongly Disagree	Strongly Disagree	Strongly Agree	Agree	Disagree	Strongly Disagree	Agree	Disagree	Strongly Disagree	Strongly Agree
40-59	Female	Rohingya	Married	No Literacy	Others	New Visit	Chronic	Strongly Agree	Agree	Strongly Agree	Disagree	Strongly Agree	Agree	Strongly Disagree	Disagree	Disagree	Strongly Disagree	Strongly Agree	Disagree	Disagree	Strongly Disagree	Agree	Agree	Disagree	Strongly Agree
18-39	Female	Rohingya	Married	No Literacy	Daily Labour	Follow-up Visit	Acute	Strongly Agree	Agree	Strongly Agree	Disagree	Agree	Strongly Agree	Strongly Disagree	Disagree	Strongly Disagree	Strongly Disagree	Strongly Agree	Disagree	Disagree	Strongly Disagree	Agree	Agree	Disagree	Strongly Agree
18-39	Female	Rohingya	Married	No Literacy	NGO Volunteer	New Visit	Chronic	Strongly Agree	Agree	Strongly Agree	Disagree	Strongly Agree	Strongly Agree	Strongly Disagree	Strongly Agree	Disagree	Strongly Disagree	Strongly Agree	Strongly Disagree	Strongly Disagree	Disagree	Agree	Disagree	Strongly Disagree	Strongly Agree
18-39	Female	Rohingya	Married	No Literacy	Daily Labour	Follow-up Visit	Acute	Strongly Agree	Agree	Strongly Agree	Disagree	Strongly Agree	Strongly Agree	Strongly Disagree	Agree	Disagree	Strongly Disagree	Strongly Agree	Disagree	Disagree	Strongly Disagree	Agree	Agree	Disagree	Strongly Agree
18-39	Female	Rohingya	Married	No Literacy	Tailor	Follow-up Visit	Acute	Strongly Agree	Agree	Strongly Agree	Strongly Disagree	Strongly Agree	Strongly Agree	Strongly Disagree	Agree	Disagree	Strongly Disagree	Strongly Agree	Agree	Disagree	Disagree	Agree	Disagree	Disagree	Strongly Agree
≥60	Male	Rohingya	Married	No Literacy	Depends only on humanitarian aids	Follow-up Visit	Chronic	Strongly Agree	Strongly Agree	Strongly Agree	Strongly Disagree	Strongly Agree	Strongly Agree	Strongly Disagree	Strongly Agree	Strongly Disagree	Strongly Disagree	Strongly Agree	Disagree	Strongly Disagree	Uncertain	Strongly Agree	Strongly Disagree	Disagree	Strongly Agree
18-39	Female	Rohingya	Married	No Literacy	Small Business	Follow-up Visit	Chronic	Strongly Agree	Strongly Agree	Strongly Agree	Agree	Strongly Agree	Strongly Agree	Strongly Disagree	Strongly Agree	Strongly Disagree	Strongly Disagree	Strongly Agree	Strongly Disagree	Strongly Disagree	Strongly Disagree	Strongly Agree	Disagree	Strongly Disagree	Strongly Agree
18-39	Female	Rohingya	Married	No Literacy	Daily Labour	Follow-up Visit	Chronic	Strongly Agree	Strongly Agree	Strongly Agree	Strongly Disagree	Strongly Agree	Strongly Agree	Strongly Disagree	Strongly Agree	Strongly Disagree	Strongly Disagree	Strongly Agree	Disagree	Strongly Disagree	Strongly Disagree	Strongly Agree	Disagree	Strongly Disagree	Strongly Agree
40-59	Female	Rohingya	Married	No Literacy	Depends only on humanitarian aids	Follow-up Visit	Chronic	Strongly Agree	Strongly Agree	Agree	Disagree	Strongly Agree	Strongly Agree	Strongly Disagree	Strongly Agree	Strongly Disagree	Strongly Disagree	Strongly Agree	Strongly Disagree	Disagree	Strongly Disagree	Strongly Agree	Disagree	Agree	Strongly Agree
40-59	Female	Rohingya	Married	No Literacy	Daily Labour	Follow-up Visit	Chronic	Strongly Agree	Strongly Agree	Agree	Strongly Disagree	Strongly Agree	Strongly Agree	Strongly Disagree	Strongly Agree	Strongly Disagree	Strongly Disagree	Strongly Agree	Strongly Disagree	Disagree	Strongly Disagree	Strongly Agree	Strongly Disagree	Agree	Strongly Agree
40-59	Female	Rohingya	Widowed	No Literacy	Depends only on humanitarian aids	Follow-up Visit	Chronic	Strongly Agree	Strongly Agree	Strongly Agree	Agree	Strongly Agree	Strongly Agree	Strongly Disagree	Strongly Agree	Strongly Disagree	Strongly Disagree	Strongly Agree	Strongly Disagree	Disagree	Strongly Disagree	Strongly Agree	Strongly Disagree	Strongly Disagree	Strongly Agree
18-39	Female	Rohingya	Married	No Literacy	Daily Labour	Follow-up Visit	Chronic	Strongly Agree	Strongly Agree	Agree	Strongly Disagree	Strongly Agree	Strongly Agree	Strongly Disagree	Strongly Agree	Strongly Disagree	Strongly Disagree	Strongly Agree	Disagree	Strongly Disagree	Strongly Disagree	Strongly Agree	Strongly Disagree	Strongly Disagree	Strongly Agree
18-39	Female	Rohingya	Married	No Literacy	Daily Labour	Follow-up Visit	Chronic	Strongly Agree	Strongly Agree	Agree	Strongly Disagree	Strongly Agree	Strongly Agree	Strongly Disagree	Strongly Agree	Strongly Disagree	Strongly Disagree	Strongly Agree	Strongly Disagree	Strongly Disagree	Uncertain	Strongly Agree	Strongly Disagree	Agree	Strongly Agree
≥60	Male	Rohingya	Widowed	No Literacy	Depends only on humanitarian aids	Follow-up Visit	Chronic	Strongly Agree	Strongly Agree	Agree	Strongly Disagree	Strongly Agree	Strongly Agree	Strongly Disagree	Strongly Agree	Disagree	Strongly Disagree	Strongly Agree	Strongly Disagree	Strongly Disagree	Strongly Disagree	Strongly Agree	Disagree	Agree	Strongly Agree
40-59	Female	Rohingya	Widowed	No Literacy	Depends only on humanitarian aids	Follow-up Visit	Chronic	Strongly Agree	Strongly Agree	Agree	Disagree	Strongly Agree	Agree	Strongly Disagree	Strongly Agree	Disagree	Strongly Disagree	Strongly Agree	Strongly Disagree	Strongly Disagree	Uncertain	Strongly Agree	Disagree	Agree	Strongly Agree
18-39	Female	Rohingya	Married	No Literacy	Daily Labour	Follow-up Visit	Chronic	Strongly Agree	Strongly Agree	Agree	Strongly Disagree	Strongly Agree	Strongly Agree	Strongly Disagree	Strongly Agree	Strongly Disagree	Strongly Disagree	Strongly Agree	Disagree	Disagree	Strongly Disagree	Strongly Agree	Disagree	Disagree	Strongly Agree
40-59	Female	Bangladeshi	Widowed	No Literacy	Daily Labour	Follow-up Visit	Chronic	Strongly Agree	Strongly Agree	Agree	Strongly Disagree	Strongly Agree	Strongly Agree	Strongly Disagree	Strongly Agree	Strongly Disagree	Strongly Disagree	Strongly Agree	Disagree	Strongly Disagree	Strongly Disagree	Strongly Agree	Strongly Disagree	Agree	Strongly Agree
18-39	Female	Rohingya	Married	No Literacy	Daily Labour	Follow-up Visit	Chronic	Strongly Agree	Strongly Agree	Strongly Agree	Strongly Disagree	Strongly Agree	Strongly Agree	Strongly Disagree	Strongly Agree	Strongly Disagree	Strongly Disagree	Strongly Agree	Strongly Disagree	Strongly Disagree	Strongly Disagree	Strongly Agree	Strongly Disagree	Strongly Disagree	Strongly Agree
18-39	Female	Rohingya	Married	No Literacy	Depends only on humanitarian aids	Follow-up Visit	Acute	Strongly Agree	Strongly Agree	Strongly Agree	Strongly Disagree	Agree	Strongly Agree	Disagree	Disagree	Agree	Strongly Disagree	Strongly Agree	Disagree	Strongly Disagree	Strongly Disagree	Agree	Disagree	Strongly Disagree	Agree
18-39	Female	Rohingya	Married	No Literacy	Daily Labour	New Visit	Acute	Strongly Agree	Strongly Agree	Strongly Agree	Strongly Disagree	Agree	Strongly Agree	Disagree	Strongly Disagree	Agree	Strongly Disagree	Strongly Agree	Strongly Disagree	Strongly Disagree	Strongly Disagree	Strongly Agree	Disagree	Strongly Disagree	Agree
18-39	Female	Rohingya	Married	No Literacy	Depends only on humanitarian aids	New Visit	Acute	Agree	Uncertain	Strongly Agree	Strongly Disagree	Agree	Strongly Agree	Strongly Disagree	Strongly Disagree	Uncertain	Strongly Disagree	Strongly Agree	Disagree	Disagree	Strongly Disagree	Agree	Disagree	Strongly Disagree	Agree
40-59	Female	Rohingya	Married	Basic Literacy	Depends only on humanitarian aids	New Visit	Acute	Strongly Agree	Agree	Uncertain	Strongly Disagree	Strongly Agree	Strongly Agree	Disagree	Strongly Disagree	Agree	Strongly Disagree	Strongly Agree	Strongly Disagree	Disagree	Strongly Disagree	Agree	Strongly Disagree	Strongly Disagree	Agree
18-39	Female	Rohingya	Married	No Literacy	Small Business	Follow-up Visit	Acute	Strongly Agree	Agree	Strongly Agree	Strongly Disagree	Agree	Strongly Agree	Disagree	Agree	Disagree	Strongly Disagree	Strongly Agree	Strongly Disagree	Strongly Disagree	Strongly Disagree	Agree	Strongly Disagree	Strongly Disagree	Strongly Agree
40-59	Female	Rohingya	Married	Basic Literacy	NGO Volunteer	Follow-up Visit	Chronic	Strongly Agree	Agree	Strongly Agree	Strongly Disagree	Agree	Strongly Agree	Disagree	Agree	Agree	Strongly Disagree	Strongly Agree	Disagree	Strongly Disagree	Strongly Disagree	Agree	Disagree	Strongly Disagree	Agree
18-39	Female	Rohingya	Married	Functional Literacy	NGO Volunteer	New Visit	Acute	Strongly Agree	Uncertain	Strongly Agree	Strongly Disagree	Agree	Strongly Agree	Disagree	Agree	Uncertain	Strongly Disagree	Strongly Agree	Strongly Disagree	Strongly Disagree	Strongly Disagree	Agree	Strongly Disagree	Strongly Disagree	Agree
18-39	Female	Rohingya	Married	Basic Literacy	Tailor	Follow-up Visit	Acute	Strongly Agree	Strongly Agree	Strongly Agree	Strongly Disagree	Agree	Strongly Agree	Disagree	Strongly Disagree	Agree	Strongly Disagree	Strongly Agree	Strongly Disagree	Strongly Disagree	Strongly Disagree	Agree	Disagree	Strongly Disagree	Agree
18-39	Female	Rohingya	Married	Basic Literacy	Daily Labour	New Visit	Acute	Strongly Agree	Agree	Agree	Strongly Disagree	Agree	Strongly Agree	Strongly Disagree	Strongly Disagree	Agree	Strongly Disagree	Strongly Agree	Strongly Disagree	Disagree	Strongly Disagree	Strongly Agree	Disagree	Strongly Disagree	Agree
40-59	Female	Rohingya	Married	No Literacy	Depends only on humanitarian aids	New Visit	Acute	Agree	Agree	Uncertain	Strongly Disagree	Agree	Strongly Agree	Disagree	Strongly Disagree	Agree	Strongly Disagree	Strongly Agree	Strongly Disagree	Strongly Disagree	Strongly Disagree	Agree	Disagree	Strongly Disagree	Agree
18-39	Female	Rohingya	Married	Functional Literacy	NGO Volunteer	New Visit	Acute	Strongly Agree	Agree	Uncertain	Strongly Disagree	Strongly Agree	Strongly Agree	Disagree	Agree	Agree	Strongly Disagree	Strongly Agree	Strongly Disagree	Disagree	Strongly Disagree	Agree	Strongly Disagree	Strongly Disagree	Strongly Agree
40-59	Male	Bangladeshi	Married	Basic Literacy	Daily Labour	New Visit	Chronic	Strongly Agree	Strongly Agree	Strongly Agree	Strongly Disagree	Strongly Agree	Strongly Agree	Agree	Agree	Uncertain	Strongly Disagree	Strongly Agree	Strongly Disagree	Strongly Disagree	Strongly Disagree	Strongly Agree	Disagree	Strongly Disagree	Agree
18-39	Female	Rohingya	Married	No Literacy	Daily Labour	New Visit	Chronic	Strongly Agree	Agree	Agree	Strongly Disagree	Agree	Strongly Agree	Disagree	Strongly Disagree	Uncertain	Strongly Disagree	Strongly Agree	Disagree	Strongly Disagree	Strongly Disagree	Strongly Agree	Strongly Disagree	Strongly Disagree	Agree
18-39	Female	Rohingya	Married	No Literacy	Small Business	Follow-up Visit	Acute	Strongly Agree	Agree	Strongly Agree	Strongly Disagree	Agree	Strongly Agree	Disagree	Disagree	Agree	Strongly Disagree	Strongly Agree	Strongly Disagree	Strongly Disagree	Strongly Disagree	Agree	Strongly Disagree	Strongly Disagree	Strongly Agree
18-39	Female	Rohingya	Married	No Literacy	Teacher	New Visit	Chronic	Agree	Uncertain	Strongly Agree	Strongly Disagree	Agree	Strongly Agree	Disagree	Agree	Uncertain	Strongly Disagree	Strongly Agree	Strongly Disagree	Strongly Disagree	Strongly Disagree	Strongly Agree	Strongly Disagree	Strongly Disagree	Strongly Agree
18-39	Male	Rohingya	Married	Basic Literacy	Masonry	New Visit	Acute	Strongly Agree	Strongly Agree	Strongly Agree	Strongly Disagree	Agree	Strongly Agree	Disagree	Agree	Uncertain	Strongly Disagree	Strongly Agree	Strongly Disagree	Strongly Disagree	Strongly Disagree	Strongly Agree	Disagree	Strongly Disagree	Agree
18-39	Female	Rohingya	Married	No Literacy	Depends only on humanitarian aids	New Visit	Acute	Agree	Agree	Agree	Strongly Disagree	Agree	Strongly Agree	Strongly Disagree	Strongly Disagree	Disagree	Strongly Disagree	Strongly Agree	Strongly Disagree	Disagree	Strongly Disagree	Agree	Disagree	Strongly Disagree	Agree
40-59	Male	Rohingya	Married	No Literacy	Depends only on humanitarian aids	New Visit	Acute	Agree	Agree	Strongly Agree	Disagree	Strongly Agree	Agree	Strongly Disagree	Agree	Strongly Disagree	Disagree	Agree	Disagree	Strongly Disagree	Disagree	Agree	Disagree	Disagree	Agree
18-39	Female	Rohingya	Married	No Literacy	Daily Labour	New Visit	Acute	Agree	Agree	Strongly Agree	Disagree	Strongly Agree	Agree	Strongly Disagree	Agree	Strongly Disagree	Strongly Disagree	Agree	Disagree	Disagree	Disagree	Agree	Strongly Disagree	Disagree	Strongly Agree
18-39	Male	Rohingya	Married	No Literacy	Daily Labour	New Visit	Acute	Agree	Agree	Strongly Agree	Disagree	Strongly Agree	Agree	Strongly Disagree	Agree	Strongly Disagree	Disagree	Agree	Disagree	Disagree	Strongly Disagree	Uncertain	Disagree	Disagree	Strongly Agree
≥60	Female	Rohingya	Married	No Literacy	Depends only on humanitarian aids	Follow-up Visit	Chronic	Agree	Strongly Agree	Agree	Disagree	Strongly Agree	Agree	Strongly Disagree	Agree	Strongly Disagree	Strongly Disagree	Agree	Disagree	Strongly Disagree	Disagree	Agree	Disagree	Disagree	Agree
18-39	Female	Rohingya	Married	No Literacy	Depends only on humanitarian aids	New Visit	Chronic	Agree	Disagree	Agree	Disagree	Strongly Agree	Agree	Strongly Disagree	Agree	Strongly Disagree	Disagree	Agree	Disagree	Strongly Disagree	Disagree	Agree	Disagree	Disagree	Agree
18-39	Male	Rohingya	Married	Functional Literacy	Teacher	New Visit	Chronic	Agree	Agree	Agree	Disagree	Strongly Agree	Agree	Strongly Disagree	Agree	Strongly Disagree	Strongly Disagree	Agree	Disagree	Strongly Disagree	Disagree	Agree	Disagree	Strongly Disagree	Agree
≥60	Female	Rohingya	Widowed	No Literacy	NGO Volunteer	New Visit	Chronic	Agree	Uncertain	Agree	Disagree	Strongly Agree	Agree	Strongly Disagree	Agree	Strongly Disagree	Disagree	Agree	Disagree	Disagree	Disagree	Agree	Strongly Disagree	Disagree	Agree
≥60	Male	Rohingya	Widowed	No Literacy	NGO Volunteer	Follow-up Visit	Chronic	Strongly Agree	Agree	Agree	Disagree	Strongly Agree	Agree	Strongly Disagree	Agree	Strongly Disagree	Strongly Disagree	Agree	Disagree	Strongly Disagree	Disagree	Agree	Disagree	Strongly Disagree	Strongly Agree
40-59	Female	Rohingya	Married	No Literacy	NGO Volunteer	New Visit	Acute	Agree	Agree	Uncertain	Disagree	Strongly Agree	Agree	Strongly Disagree	Agree	Strongly Disagree	Strongly Disagree	Agree	Strongly Disagree	Strongly Disagree	Disagree	Agree	Strongly Disagree	Disagree	Strongly Agree
40-59	Female	Rohingya	Married	No Literacy	NGO Volunteer	New Visit	Acute	Agree	Agree	Uncertain	Disagree	Strongly Agree	Agree	Strongly Disagree	Agree	Strongly Disagree	Strongly Disagree	Agree	Strongly Disagree	Strongly Disagree	Disagree	Agree	Strongly Disagree	Disagree	Strongly Agree
18-39	Female	Rohingya	Married	No Literacy	Daily Labour	New Visit	Acute	Agree	Uncertain	Agree	Disagree	Strongly Agree	Agree	Strongly Disagree	Agree	Strongly Disagree	Strongly Disagree	Agree	Disagree	Strongly Disagree	Disagree	Agree	Strongly Disagree	Disagree	Agree
18-39	Female	Rohingya	Married	No Literacy	Daily Labour	Follow-up Visit	Acute	Agree	Agree	Uncertain	Disagree	Strongly Agree	Agree	Strongly Disagree	Agree	Strongly Disagree	Strongly Disagree	Agree	Disagree	Disagree	Disagree	Agree	Disagree	Strongly Disagree	Agree
40-59	Female	Rohingya	Widowed	No Literacy	Depends only on humanitarian aids	Follow-up Visit	Chronic	Agree	Agree	Strongly Agree	Strongly Disagree	Strongly Agree	Agree	Strongly Disagree	Agree	Strongly Disagree	Strongly Disagree	Agree	Disagree	Strongly Disagree	Disagree	Strongly Agree	Disagree	Strongly Disagree	Agree
18-39	Female	Rohingya	Married	No Literacy	Others	New Visit	Acute	Strongly Agree	Agree	Agree	Disagree	Strongly Agree	Agree	Strongly Disagree	Agree	Strongly Disagree	Strongly Disagree	Agree	Disagree	Strongly Disagree	Disagree	Strongly Agree	Strongly Disagree	Disagree	Agree
18-39	Female	Rohingya	Married	No Literacy	Depends only on humanitarian aids	Follow-up Visit	Chronic	Agree	Disagree	Uncertain	Disagree	Strongly Agree	Agree	Strongly Disagree	Agree	Strongly Disagree	Strongly Disagree	Agree	Disagree	Disagree	Disagree	Agree	Disagree	Disagree	Agree
18-39	Female	Rohingya	Divorced	No Literacy	Depends only on humanitarian aids	New Visit	Acute	Agree	Agree	Agree	Strongly Disagree	Strongly Agree	Agree	Strongly Disagree	Agree	Strongly Disagree	Strongly Disagree	Agree	Disagree	Strongly Disagree	Disagree	Agree	Strongly Disagree	Disagree	Agree
≥60	Male	Rohingya	Married	No Literacy	Depends only on humanitarian aids	Follow-up Visit	Chronic	Agree	Agree	Uncertain	Disagree	Strongly Agree	Agree	Strongly Disagree	Agree	Strongly Disagree	Strongly Disagree	Agree	Disagree	Strongly Disagree	Disagree	Agree	Strongly Disagree	Strongly Disagree	Agree
40-59	Female	Rohingya	Married	No Literacy	Depends only on humanitarian aids	Follow-up Visit	Chronic	Agree	Agree	Uncertain	Disagree	Strongly Agree	Agree	Strongly Disagree	Agree	Strongly Disagree	Strongly Disagree	Agree	Disagree	Strongly Disagree	Disagree	Strongly Agree	Disagree	Disagree	Strongly Agree
18-39	Female	Rohingya	Married	No Literacy	Depends only on humanitarian aids	New Visit	Acute	Agree	Agree	Uncertain	Disagree	Strongly Agree	Agree	Strongly Disagree	Agree	Strongly Disagree	Strongly Disagree	Agree	Disagree	Strongly Disagree	Disagree	Agree	Strongly Disagree	Disagree	Agree
≥60	Male	Rohingya	Married	No Literacy	Depends only on humanitarian aids	Follow-up Visit	Chronic	Agree	Agree	Uncertain	Disagree	Strongly Agree	Agree	Strongly Disagree	Agree	Strongly Disagree	Strongly Disagree	Agree	Strongly Disagree	Strongly Disagree	Disagree	Agree	Strongly Disagree	Strongly Disagree	Agree
≥60	Male	Rohingya	Married	No Literacy	Depends only on humanitarian aids	Follow-up Visit	Chronic	Agree	Agree	Strongly Agree	Strongly Disagree	Strongly Agree	Agree	Strongly Disagree	Agree	Strongly Disagree	Strongly Disagree	Agree	Disagree	Strongly Disagree	Strongly Disagree	Agree	Disagree	Disagree	Agree
18-39	Female	Rohingya	Married	No Literacy	Daily Labour	New Visit	Acute	Strongly Agree	Agree	Agree	Disagree	Strongly Agree	Agree	Strongly Disagree	Agree	Disagree	Strongly Disagree	Strongly Agree	Disagree	Strongly Disagree	Disagree	Agree	Strongly Disagree	Disagree	Agree
18-39	Female	Rohingya	Married	No Literacy	Small Business	New Visit	Acute	Agree	Strongly Agree	Agree	Strongly Disagree	Strongly Agree	Agree	Strongly Disagree	Strongly Agree	Strongly Disagree	Strongly Disagree	Agree	Disagree	Disagree	Disagree	Agree	Strongly Disagree	Disagree	Strongly Agree
18-39	Female	Rohingya	Married	No Literacy	Daily Labour	New Visit	Acute	Agree	Strongly Agree	Agree	Disagree	Strongly Agree	Agree	Strongly Disagree	Strongly Agree	Strongly Disagree	Strongly Disagree	Agree	Disagree	Strongly Disagree	Strongly Disagree	Agree	Disagree	Strongly Disagree	Agree
40-59	Female	Rohingya	Married	No Literacy	Daily Labour	New Visit	Acute	Strongly Agree	Strongly Agree	Strongly Agree	Strongly Disagree	Strongly Agree	Strongly Agree	Strongly Disagree	Strongly Agree	Disagree	Strongly Disagree	Strongly Agree	Strongly Disagree	Strongly Disagree	Strongly Disagree	Strongly Agree	Strongly Disagree	Strongly Disagree	Strongly Agree
≥60	Female	Rohingya	Married	No Literacy	NGO Volunteer	Follow-up Visit	Chronic	Strongly Agree	Agree	Agree	Strongly Disagree	Strongly Agree	Strongly Agree	Strongly Disagree	Strongly Agree	Strongly Disagree	Strongly Disagree	Strongly Agree	Strongly Disagree	Disagree	Strongly Disagree	Strongly Disagree	Strongly Disagree	Strongly Disagree	Strongly Agree
40-59	Female	Rohingya	Married	No Literacy	Daily Labour	Follow-up Visit	Chronic	Strongly Agree	Strongly Agree	Strongly Agree	Strongly Disagree	Strongly Agree	Strongly Agree	Strongly Disagree	Strongly Agree	Strongly Disagree	Strongly Disagree	Strongly Agree	Strongly Disagree	Strongly Disagree	Strongly Disagree	Strongly Agree	Strongly Disagree	Strongly Disagree	Strongly Agree
≥60	Female	Rohingya	Widowed	No Literacy	Depends only on humanitarian aids	Follow-up Visit	Acute	Strongly Agree	Strongly Agree	Strongly Agree	Strongly Disagree	Strongly Agree	Strongly Agree	Strongly Disagree	Strongly Agree	Strongly Disagree	Strongly Disagree	Strongly Agree	Strongly Disagree	Strongly Disagree	Strongly Disagree	Strongly Agree	Strongly Disagree	Strongly Disagree	Strongly Agree
18-39	Female	Rohingya	Married	No Literacy	NGO Volunteer	Follow-up Visit	Acute	Strongly Agree	Strongly Agree	Strongly Agree	Strongly Disagree	Strongly Agree	Strongly Agree	Strongly Disagree	Strongly Agree	Strongly Disagree	Strongly Disagree	Strongly Agree	Strongly Disagree	Strongly Disagree	Strongly Disagree	Strongly Agree	Strongly Disagree	Strongly Disagree	Strongly Agree
18-39	Female	Rohingya	Married	No Literacy	Daily Labour	Follow-up Visit	Acute	Agree	Agree	Agree	Strongly Disagree	Strongly Agree	Strongly Agree	Strongly Disagree	Strongly Agree	Strongly Disagree	Strongly Disagree	Strongly Agree	Strongly Disagree	Disagree	Strongly Disagree	Strongly Agree	Strongly Disagree	Disagree	Strongly Agree
18-39	Female	Rohingya	Married	No Literacy	NGO Volunteer	Follow-up Visit	Acute	Agree	Strongly Agree	Agree	Strongly Disagree	Strongly Disagree	Agree	Strongly Disagree	Strongly Agree	Disagree	Strongly Disagree	Strongly Agree	Disagree	Strongly Disagree	Strongly Disagree	Agree	Strongly Disagree	Strongly Disagree	Strongly Agree
40-59	Female	Rohingya	Widowed	No Literacy	Depends only on humanitarian aids	Follow-up Visit	Acute	Strongly Agree	Strongly Agree	Strongly Agree	Strongly Disagree	Strongly Agree	Strongly Agree	Strongly Disagree	Strongly Agree	Strongly Disagree	Strongly Disagree	Strongly Agree	Strongly Disagree	Strongly Disagree	Strongly Disagree	Strongly Agree	Strongly Disagree	Strongly Disagree	Strongly Agree
18-39	Female	Rohingya	Married	No Literacy	Small Business	Follow-up Visit	Acute	Strongly Agree	Strongly Agree	Strongly Agree	Strongly Disagree	Uncertain	Strongly Agree	Strongly Disagree	Strongly Agree	Disagree	Strongly Disagree	Strongly Agree	Strongly Disagree	Strongly Disagree	Strongly Disagree	Strongly Agree	Strongly Disagree	Strongly Disagree	Strongly Agree
18-39	Female	Rohingya	Married	No Literacy	NGO Volunteer	Follow-up Visit	Acute	Strongly Agree	Agree	Strongly Agree	Strongly Disagree	Agree	Strongly Agree	Strongly Disagree	Strongly Agree	Strongly Disagree	Strongly Disagree	Strongly Agree	Strongly Disagree	Strongly Disagree	Strongly Disagree	Strongly Agree	Strongly Disagree	Strongly Disagree	Strongly Agree
18-39	Female	Rohingya	Married	No Literacy	Others	Follow-up Visit	Acute	Strongly Agree	Strongly Agree	Strongly Agree	Strongly Disagree	Strongly Agree	Strongly Agree	Strongly Disagree	Strongly Agree	Disagree	Strongly Disagree	Strongly Agree	Strongly Disagree	Strongly Disagree	Strongly Disagree	Strongly Agree	Strongly Disagree	Strongly Disagree	Strongly Agree
18-39	Male	Rohingya	Married	No Literacy	NGO Volunteer	Follow-up Visit	Acute	Strongly Agree	Strongly Agree	Strongly Agree	Strongly Disagree	Strongly Agree	Strongly Agree	Strongly Disagree	Strongly Agree	Strongly Disagree	Strongly Disagree	Strongly Agree	Strongly Disagree	Strongly Disagree	Strongly Disagree	Strongly Agree	Strongly Disagree	Strongly Disagree	Strongly Agree
40-59	Male	Rohingya	Married	No Literacy	Others	New Visit	Acute	Strongly Agree	Strongly Agree	Strongly Agree	Strongly Disagree	Strongly Agree	Strongly Agree	Strongly Disagree	Agree	Uncertain	Strongly Disagree	Strongly Agree	Uncertain	Strongly Disagree	Strongly Disagree	Strongly Agree	Strongly Disagree	Strongly Disagree	Uncertain
18-39	Female	Rohingya	Married	No Literacy	Daily Labour	Follow-up Visit	Acute	Strongly Agree	Strongly Agree	Strongly Agree	Strongly Disagree	Strongly Disagree	Strongly Agree	Strongly Disagree	Strongly Agree	Strongly Disagree	Strongly Disagree	Strongly Agree	Strongly Disagree	Strongly Disagree	Strongly Disagree	Strongly Agree	Strongly Disagree	Strongly Disagree	Strongly Agree
40-59	Female	Rohingya	Married	No Literacy	Masonry	Follow-up Visit	Acute	Strongly Agree	Agree	Strongly Agree	Disagree	Strongly Agree	Agree	Strongly Disagree	Strongly Agree	Disagree	Strongly Disagree	Strongly Agree	Strongly Disagree	Strongly Disagree	Strongly Disagree	Agree	Disagree	Disagree	Agree
≥60	Female	Rohingya	Widowed	No Literacy	NGO Volunteer	Follow-up Visit	Chronic	Strongly Agree	Strongly Agree	Strongly Agree	Strongly Disagree	Strongly Agree	Strongly Agree	Strongly Disagree	Strongly Agree	Strongly Disagree	Strongly Disagree	Strongly Agree	Strongly Disagree	Strongly Disagree	Strongly Disagree	Strongly Agree	Strongly Disagree	Strongly Disagree	Strongly Agree
40-59	Female	Rohingya	Widowed	No Literacy	Depends only on humanitarian aids	Follow-up Visit	Acute	Strongly Agree	Strongly Agree	Agree	Strongly Disagree	Strongly Agree	Agree	Strongly Disagree	Strongly Agree	Disagree	Strongly Disagree	Strongly Agree	Strongly Disagree	Strongly Disagree	Strongly Disagree	Strongly Agree	Strongly Disagree	Disagree	Strongly Agree
18-39	Female	Rohingya	Married	No Literacy	Teacher	Follow-up Visit	Acute	Strongly Agree	Strongly Agree	Strongly Agree	Disagree	Strongly Agree	Strongly Agree	Strongly Disagree	Strongly Agree	Disagree	Strongly Disagree	Strongly Agree	Strongly Disagree	Strongly Disagree	Strongly Disagree	Strongly Agree	Strongly Disagree	Strongly Disagree	Strongly Agree
18-39	Female	Rohingya	Married	No Literacy	Daily Labour	Follow-up Visit	Acute	Strongly Agree	Strongly Agree	Strongly Agree	Strongly Disagree	Strongly Agree	Strongly Agree	Strongly Disagree	Strongly Agree	Disagree	Strongly Disagree	Strongly Agree	Strongly Disagree	Strongly Disagree	Strongly Disagree	Strongly Agree	Strongly Disagree	Strongly Disagree	Strongly Agree
40-59	Male	Rohingya	Married	Functional Literacy	Others	New Visit	Acute	Agree	Agree	Agree	Uncertain	Strongly Agree	Strongly Agree	Strongly Disagree	Uncertain	Uncertain	Strongly Disagree	Strongly Agree	Strongly Disagree	Strongly Disagree	Strongly Disagree	Strongly Agree	Uncertain	Strongly Disagree	Strongly Agree
18-39	Female	Rohingya	Married	No Literacy	NGO Volunteer	Follow-up Visit	Acute	Strongly Agree	Strongly Agree	Strongly Agree	Strongly Disagree	Strongly Agree	Strongly Agree	Strongly Disagree	Strongly Agree	Strongly Disagree	Strongly Disagree	Strongly Agree	Strongly Disagree	Strongly Disagree	Strongly Disagree	Agree	Strongly Disagree	Strongly Disagree	Strongly Agree
18-39	Female	Rohingya	Married	No Literacy	Teacher	Follow-up Visit	Acute	Strongly Agree	Strongly Agree	Strongly Agree	Strongly Disagree	Strongly Agree	Strongly Agree	Strongly Disagree	Strongly Agree	Strongly Disagree	Strongly Disagree	Strongly Agree	Strongly Disagree	Strongly Disagree	Strongly Disagree	Strongly Agree	Strongly Disagree	Strongly Disagree	Strongly Agree
≥60	Male	Rohingya	Married	Functional Literacy	Daily Labour	Follow-up Visit	Chronic	Strongly Agree	Strongly Agree	Agree	Strongly Disagree	Strongly Agree	Strongly Agree	Strongly Disagree	Agree	Agree	Agree	Agree	Strongly Disagree	Strongly Disagree	Strongly Disagree	Agree	Disagree	Agree	Strongly Agree
18-39	Female	Rohingya	Married	No Literacy	Daily Labour	Follow-up Visit	Chronic	Strongly Agree	Strongly Agree	Agree	Strongly Disagree	Strongly Agree	Strongly Agree	Strongly Disagree	Strongly Agree	Strongly Disagree	Strongly Disagree	Strongly Agree	Strongly Disagree	Strongly Disagree	Strongly Disagree	Strongly Agree	Strongly Disagree	Strongly Disagree	Strongly Agree
18-39	Female	Rohingya	Married	No Literacy	Daily Labour	Follow-up Visit	Chronic	Strongly Agree	Strongly Agree	Agree	Agree	Strongly Agree	Agree	Strongly Disagree	Agree	Disagree	Agree	Agree	Agree	Disagree	Uncertain	Agree	Strongly Disagree	Agree	Strongly Agree
40-59	Female	Rohingya	Married	No Literacy	Depends only on humanitarian aids	Follow-up Visit	Chronic	Strongly Agree	Strongly Agree	Agree	Agree	Strongly Agree	Strongly Agree	Strongly Disagree	Strongly Agree	Disagree	Strongly Disagree	Strongly Agree	Strongly Disagree	Strongly Disagree	Uncertain	Strongly Agree	Strongly Disagree	Strongly Disagree	Strongly Agree
18-39	Female	Rohingya	Married	No Literacy	Depends only on humanitarian aids	Follow-up Visit	Chronic	Strongly Agree	Strongly Agree	Agree	Strongly Disagree	Strongly Agree	Strongly Agree	Strongly Disagree	Strongly Agree	Disagree	Strongly Disagree	Strongly Agree	Disagree	Strongly Disagree	Strongly Disagree	Strongly Agree	Strongly Disagree	Agree	Strongly Agree
≥60	Male	Rohingya	Widowed	No Literacy	Depends only on humanitarian aids	Follow-up Visit	Chronic	Strongly Agree	Strongly Agree	Strongly Agree	Strongly Disagree	Strongly Agree	Strongly Agree	Strongly Disagree	Strongly Agree	Strongly Disagree	Strongly Disagree	Strongly Agree	Strongly Disagree	Strongly Disagree	Strongly Disagree	Strongly Agree	Strongly Disagree	Strongly Disagree	Strongly Agree
18-39	Female	Rohingya	Widowed	No Literacy	Depends only on humanitarian aids	Follow-up Visit	Chronic	Strongly Agree	Strongly Agree	Agree	Strongly Disagree	Strongly Agree	Strongly Agree	Strongly Disagree	Strongly Agree	Strongly Disagree	Strongly Disagree	Strongly Agree	Strongly Disagree	Strongly Disagree	Strongly Disagree	Strongly Agree	Disagree	Agree	Strongly Agree
18-39	Female	Rohingya	Married	No Literacy	Daily Labour	Follow-up Visit	Chronic	Strongly Agree	Strongly Agree	Agree	Strongly Disagree	Strongly Agree	Agree	Strongly Disagree	Strongly Agree	Strongly Disagree	Strongly Disagree	Strongly Agree	Strongly Disagree	Strongly Disagree	Strongly Disagree	Strongly Agree	Agree	Agree	Strongly Agree
18-39	Female	Rohingya	Married	No Literacy	Daily Labour	Follow-up Visit	Chronic	Strongly Agree	Strongly Agree	Strongly Agree	Strongly Disagree	Strongly Agree	Strongly Agree	Strongly Disagree	Strongly Agree	Strongly Disagree	Strongly Disagree	Strongly Agree	Strongly Disagree	Strongly Disagree	Strongly Disagree	Strongly Agree	Strongly Disagree	Strongly Disagree	Strongly Agree
≥60	Male	Rohingya	Married	No Literacy	Depends only on humanitarian aids	Follow-up Visit	Chronic	Strongly Agree	Strongly Agree	Agree	Agree	Strongly Agree	Strongly Agree	Strongly Disagree	Strongly Agree	Strongly Disagree	Strongly Disagree	Strongly Agree	Strongly Disagree	Strongly Disagree	Strongly Disagree	Strongly Agree	Strongly Disagree	Strongly Disagree	Strongly Agree
40-59	Male	Rohingya	Married	No Literacy	Small Business	Follow-up Visit	Chronic	Strongly Agree	Strongly Agree	Agree	Strongly Disagree	Strongly Agree	Strongly Agree	Strongly Disagree	Strongly Agree	Strongly Disagree	Strongly Disagree	Strongly Agree	Disagree	Strongly Disagree	Strongly Disagree	Strongly Agree	Strongly Disagree	Agree	Strongly Agree
18-39	Female	Rohingya	Married	No Literacy	Depends only on humanitarian aids	Follow-up Visit	Chronic	Strongly Agree	Strongly Agree	Strongly Agree	Agree	Strongly Agree	Strongly Agree	Strongly Disagree	Strongly Agree	Disagree	Strongly Disagree	Strongly Agree	Strongly Disagree	Strongly Disagree	Strongly Disagree	Strongly Agree	Strongly Disagree	Strongly Disagree	Strongly Agree
18-39	Female	Rohingya	Married	No Literacy	Daily Labour	Follow-up Visit	Chronic	Strongly Agree	Strongly Agree	Strongly Agree	Strongly Disagree	Strongly Agree	Strongly Agree	Strongly Disagree	Strongly Agree	Strongly Disagree	Strongly Disagree	Strongly Agree	Strongly Disagree	Strongly Disagree	Strongly Disagree	Strongly Agree	Strongly Disagree	Strongly Disagree	Strongly Agree
40-59	Female	Rohingya	Married	No Literacy	Daily Labour	New Visit	Acute	Strongly Agree	Uncertain	Agree	Strongly Disagree	Agree	Strongly Agree	Disagree	Strongly Disagree	Uncertain	Strongly Disagree	Strongly Agree	Strongly Disagree	Strongly Disagree	Strongly Disagree	Strongly Agree	Strongly Disagree	Strongly Disagree	Strongly Agree
18-39	Female	Rohingya	Married	Basic Literacy	Depends only on humanitarian aids	New Visit	Acute	Strongly Agree	Agree	Agree	Strongly Disagree	Strongly Disagree	Strongly Agree	Agree	Disagree	Agree	Strongly Disagree	Strongly Agree	Strongly Disagree	Strongly Disagree	Strongly Disagree	Strongly Agree	Disagree	Strongly Disagree	Agree
18-39	Female	Rohingya	Married	No Literacy	Teacher	New Visit	Acute	Strongly Agree	Agree	Agree	Strongly Disagree	Agree	Strongly Agree	Strongly Disagree	Agree	Uncertain	Strongly Disagree	Strongly Agree	Strongly Disagree	Strongly Disagree	Strongly Disagree	Agree	Strongly Disagree	Strongly Disagree	Strongly Agree
18-39	Female	Rohingya	Married	No Literacy	Others	New Visit	Chronic	Strongly Agree	Agree	Strongly Agree	Strongly Disagree	Strongly Agree	Strongly Agree	Disagree	Agree	Uncertain	Strongly Disagree	Strongly Agree	Strongly Disagree	Strongly Disagree	Strongly Disagree	Strongly Agree	Strongly Disagree	Strongly Disagree	Strongly Agree
18-39	Female	Rohingya	Married	No Literacy	Depends only on humanitarian aids	New Visit	Acute	Strongly Agree	Agree	Agree	Strongly Disagree	Agree	Strongly Agree	Disagree	Uncertain	Agree	Strongly Disagree	Strongly Agree	Strongly Disagree	Strongly Disagree	Strongly Disagree	Strongly Agree	Strongly Disagree	Strongly Disagree	Strongly Agree
18-39	Female	Rohingya	Married	No Literacy	Depends only on humanitarian aids	New Visit	Acute	Strongly Agree	Disagree	Agree	Strongly Disagree	Strongly Disagree	Strongly Agree	Strongly Agree	Strongly Disagree	Uncertain	Strongly Disagree	Strongly Agree	Strongly Disagree	Strongly Disagree	Strongly Disagree	Strongly Agree	Agree	Disagree	Agree
18-39	Female	Rohingya	Married	No Literacy	Daily Labour	New Visit	Acute	Strongly Agree	Uncertain	Strongly Agree	Strongly Disagree	Agree	Strongly Agree	Disagree	Strongly Disagree	Agree	Strongly Disagree	Strongly Agree	Strongly Disagree	Strongly Disagree	Strongly Disagree	Strongly Agree	Disagree	Strongly Disagree	Agree
18-39	Female	Rohingya	Married	No Literacy	Depends only on humanitarian aids	Follow-up Visit	Acute	Strongly Agree	Strongly Agree	Strongly Agree	Strongly Disagree	Agree	Strongly Agree	Strongly Disagree	Agree	Agree	Strongly Disagree	Strongly Agree	Strongly Disagree	Strongly Disagree	Strongly Disagree	Strongly Agree	Disagree	Strongly Disagree	Agree
18-39	Female	Rohingya	Married	No Literacy	Daily Labour	New Visit	Chronic	Strongly Agree	Agree	Agree	Strongly Disagree	Agree	Strongly Agree	Disagree	Strongly Disagree	Agree	Strongly Disagree	Strongly Agree	Strongly Disagree	Strongly Disagree	Strongly Disagree	Agree	Disagree	Strongly Disagree	Strongly Agree
18-39	Female	Rohingya	Married	Basic Literacy	Small Business	New Visit	Acute	Strongly Agree	Agree	Strongly Agree	Strongly Disagree	Agree	Strongly Agree	Disagree	Agree	Uncertain	Strongly Disagree	Strongly Agree	Strongly Disagree	Strongly Disagree	Strongly Disagree	Strongly Agree	Strongly Disagree	Strongly Disagree	Strongly Agree
18-39	Female	Rohingya	Married	Functional Literacy	NGO Volunteer	New Visit	Acute	Agree	Agree	Strongly Agree	Strongly Disagree	Strongly Agree	Strongly Agree	Strongly Disagree	Agree	Uncertain	Strongly Disagree	Strongly Agree	Strongly Disagree	Strongly Disagree	Strongly Disagree	Strongly Agree	Strongly Disagree	Strongly Disagree	Strongly Agree
18-39	Female	Rohingya	Married	No Literacy	Depends only on humanitarian aids	New Visit	Acute	Strongly Agree	Agree	Strongly Agree	Strongly Disagree	Strongly Agree	Strongly Agree	Strongly Disagree	Agree	Uncertain	Strongly Disagree	Strongly Agree	Strongly Disagree	Strongly Disagree	Strongly Disagree	Agree	Strongly Disagree	Strongly Disagree	Agree
≥60	Male	Rohingya	Widowed	No Literacy	NGO Volunteer	New Visit	Acute	Strongly Agree	Agree	Agree	Strongly Disagree	Agree	Strongly Agree	Disagree	Agree	Uncertain	Strongly Disagree	Strongly Agree	Strongly Disagree	Strongly Disagree	Strongly Disagree	Strongly Agree	Strongly Disagree	Strongly Disagree	Strongly Agree
18-39	Female	Rohingya	Married	No Literacy	Small Business	New Visit	Chronic	Agree	Disagree	Agree	Strongly Disagree	Strongly Disagree	Strongly Agree	Strongly Agree	Agree	Uncertain	Strongly Disagree	Strongly Agree	Strongly Disagree	Strongly Disagree	Strongly Disagree	Agree	Agree	Disagree	Agree
40-59	Male	Rohingya	Married	No Literacy	Depends only on humanitarian aids	New Visit	Acute	Strongly Agree	Uncertain	Strongly Agree	Strongly Disagree	Agree	Strongly Agree	Disagree	Strongly Disagree	Uncertain	Strongly Disagree	Strongly Agree	Strongly Disagree	Strongly Disagree	Strongly Disagree	Strongly Agree	Disagree	Strongly Disagree	Agree
40-59	Female	Rohingya	Married	No Literacy	Depends only on humanitarian aids	New Visit	Chronic	Strongly Agree	Agree	Agree	Strongly Disagree	Agree	Strongly Agree	Disagree	Strongly Disagree	Agree	Strongly Disagree	Strongly Agree	Strongly Disagree	Strongly Disagree	Strongly Disagree	Strongly Agree	Disagree	Strongly Disagree	Agree
18-39	Female	Bangladeshi	Married	No Literacy	Daily Labour	New Visit	Acute	Strongly Agree	Agree	Strongly Agree	Strongly Disagree	Agree	Strongly Agree	Strongly Disagree	Agree	Uncertain	Strongly Disagree	Strongly Agree	Strongly Disagree	Strongly Disagree	Strongly Disagree	Agree	Strongly Disagree	Strongly Disagree	Agree
40-59	Female	Rohingya	Married	No Literacy	Depends only on humanitarian aids	New Visit	Acute	Strongly Agree	Uncertain	Agree	Strongly Disagree	Agree	Strongly Agree	Disagree	Strongly Disagree	Agree	Strongly Disagree	Strongly Agree	Strongly Disagree	Strongly Disagree	Strongly Disagree	Agree	Disagree	Strongly Disagree	Agree
≥60	Female	Rohingya	Widowed	No Literacy	Small Business	New Visit	Acute	Strongly Agree	Uncertain	Agree	Strongly Disagree	Strongly Agree	Agree	Strongly Disagree	Agree	Strongly Disagree	Disagree	Agree	Strongly Disagree	Disagree	Disagree	Agree	Disagree	Disagree	Agree
18-39	Female	Rohingya	Widowed	Basic Literacy	Depends only on humanitarian aids	New Visit	Acute	Agree	Agree	Agree	Strongly Disagree	Strongly Agree	Agree	Strongly Disagree	Strongly Agree	Disagree	Disagree	Strongly Agree	Disagree	Disagree	Disagree	Agree	Disagree	Strongly Disagree	Agree
≥60	Female	Rohingya	Widowed	No Literacy	Depends only on humanitarian aids	Follow-up Visit	Chronic	Disagree	Agree	Uncertain	Disagree	Strongly Agree	Agree	Strongly Disagree	Agree	Strongly Disagree	Strongly Disagree	Agree	Disagree	Disagree	Disagree	Agree	Disagree	Agree	Agree
40-59	Female	Rohingya	Widowed	No Literacy	Depends only on humanitarian aids	Follow-up Visit	Chronic	Agree	Uncertain	Agree	Strongly Disagree	Strongly Agree	Agree	Strongly Disagree	Agree	Strongly Disagree	Strongly Disagree	Agree	Disagree	Disagree	Disagree	Agree	Disagree	Agree	Agree
18-39	Female	Rohingya	Married	Basic Literacy	Depends only on humanitarian aids	Follow-up Visit	Acute	Agree	Uncertain	Agree	Disagree	Strongly Agree	Agree	Strongly Disagree	Agree	Disagree	Strongly Disagree	Agree	Agree	Agree	Disagree	Disagree	Strongly Disagree	Disagree	Disagree
40-59	Female	Rohingya	Married	No Literacy	Depends only on humanitarian aids	New Visit	Acute	Agree	Agree	Uncertain	Uncertain	Strongly Agree	Agree	Strongly Disagree	Disagree	Strongly Disagree	Disagree	Agree	Disagree	Disagree	Disagree	Agree	Disagree	Disagree	Strongly Agree
≥60	Male	Rohingya	Divorced	No Literacy	Depends only on humanitarian aids	Follow-up Visit	Chronic	Agree	Strongly Agree	Uncertain	Disagree	Agree	Agree	Strongly Disagree	Agree	Strongly Disagree	Strongly Disagree	Agree	Disagree	Strongly Disagree	Disagree	Agree	Disagree	Agree	Agree
18-39	Female	Rohingya	Married	No Literacy	Depends only on humanitarian aids	New Visit	Acute	Agree	Uncertain	Agree	Disagree	Strongly Agree	Agree	Strongly Disagree	Agree	Strongly Disagree	Disagree	Agree	Disagree	Uncertain	Strongly Disagree	Agree	Disagree	Uncertain	Agree
18-39	Female	Rohingya	Married	Basic Literacy	Daily Labour	Follow-up Visit	Chronic	Agree	Uncertain	Agree	Disagree	Strongly Agree	Agree	Strongly Disagree	Agree	Strongly Disagree	Disagree	Agree	Disagree	Disagree	Strongly Disagree	Agree	Disagree	Disagree	Strongly Agree
18-39	Female	Rohingya	Married	No Literacy	Daily Labour	New Visit	Acute	Strongly Agree	Agree	Strongly Agree	Disagree	Strongly Agree	Agree	Strongly Disagree	Agree	Disagree	Strongly Disagree	Agree	Disagree	Strongly Disagree	Disagree	Strongly Agree	Strongly Disagree	Disagree	Strongly Agree
≥60	Female	Rohingya	Widowed	No Literacy	Depends only on humanitarian aids	Follow-up Visit	Chronic	Strongly Agree	Agree	Agree	Disagree	Strongly Agree	Agree	Strongly Disagree	Strongly Agree	Strongly Disagree	Disagree	Agree	Disagree	Disagree	Disagree	Agree	Disagree	Disagree	Strongly Agree
40-59	Male	Rohingya	Married	No Literacy	Daily Labour	New Visit	Acute	Strongly Agree	Agree	Agree	Disagree	Strongly Agree	Agree	Strongly Disagree	Agree	Strongly Disagree	Disagree	Agree	Disagree	Strongly Disagree	Uncertain	Strongly Agree	Disagree	Strongly Disagree	Agree
18-39	Female	Rohingya	Married	No Literacy	Depends only on humanitarian aids	New Visit	Acute	Agree	Uncertain	Strongly Agree	Disagree	Strongly Agree	Agree	Disagree	Agree	Strongly Disagree	Strongly Disagree	Agree	Disagree	Disagree	Disagree	Agree	Strongly Disagree	Disagree	Strongly Agree
18-39	Female	Rohingya	Married	No Literacy	Depends only on humanitarian aids	Follow-up Visit	Chronic	Disagree	Agree	Uncertain	Agree	Strongly Agree	Agree	Strongly Disagree	Agree	Strongly Disagree	Disagree	Agree	Disagree	Disagree	Disagree	Agree	Disagree	Agree	Agree
18-39	Female	Rohingya	Married	No Literacy	Daily Labour	New Visit	Acute	Agree	Uncertain	Strongly Agree	Disagree	Strongly Agree	Uncertain	Strongly Disagree	Strongly Agree	Strongly Disagree	Disagree	Agree	Disagree	Disagree	Disagree	Agree	Disagree	Disagree	Agree
18-39	Female	Rohingya	Married	No Literacy	Daily Labour	New Visit	Acute	Agree	Agree	Strongly Agree	Strongly Disagree	Agree	Agree	Strongly Disagree	Strongly Agree	Strongly Disagree	Disagree	Strongly Agree	Disagree	Strongly Disagree	Disagree	Strongly Agree	Strongly Disagree	Disagree	Strongly Agree
40-59	Female	Rohingya	Married	No Literacy	Depends only on humanitarian aids	New Visit	Acute	Agree	Strongly Agree	Agree	Strongly Disagree	Strongly Agree	Agree	Strongly Disagree	Strongly Agree	Strongly Disagree	Disagree	Agree	Strongly Disagree	Strongly Disagree	Disagree	Agree	Disagree	Disagree	Strongly Agree
40-59	Female	Rohingya	Married	No Literacy	Depends only on humanitarian aids	Follow-up Visit	Chronic	Strongly Agree	Agree	Agree	Disagree	Strongly Agree	Agree	Strongly Disagree	Strongly Agree	Disagree	Disagree	Agree	Strongly Disagree	Disagree	Disagree	Strongly Agree	Disagree	Agree	Strongly Agree
40-59	Female	Rohingya	Widowed	No Literacy	Depends only on humanitarian aids	New Visit	Acute	Agree	Uncertain	Strongly Agree	Disagree	Strongly Agree	Strongly Agree	Strongly Disagree	Agree	Disagree	Disagree	Strongly Agree	Disagree	Disagree	Disagree	Agree	Strongly Disagree	Strongly Disagree	Strongly Agree
≥60	Female	Rohingya	Married	No Literacy	Depends only on humanitarian aids	Follow-up Visit	Chronic	Agree	Uncertain	Strongly Agree	Disagree	Strongly Agree	Agree	Strongly Disagree	Strongly Agree	Strongly Disagree	Disagree	Agree	Strongly Disagree	Disagree	Disagree	Strongly Agree	Strongly Disagree	Disagree	Agree
18-39	Female	Rohingya	Married	Basic Literacy	Daily Labour	New Visit	Acute	Strongly Agree	Agree	Agree	Disagree	Strongly Agree	Agree	Strongly Disagree	Agree	Strongly Disagree	Disagree	Agree	Uncertain	Strongly Disagree	Disagree	Agree	Strongly Disagree	Disagree	Strongly Agree
18-39	Male	Rohingya	Married	No Literacy	NGO Volunteer	Follow-up Visit	Acute	Strongly Agree	Agree	Strongly Agree	Strongly Disagree	Strongly Agree	Agree	Strongly Disagree	Disagree	Agree	Strongly Disagree	Strongly Agree	Agree	Strongly Disagree	Disagree	Agree	Agree	Disagree	Strongly Agree
18-39	Female	Rohingya	Married	No Literacy	NGO Volunteer	Follow-up Visit	Acute	Strongly Agree	Agree	Strongly Agree	Disagree	Agree	Strongly Agree	Strongly Disagree	Agree	Disagree	Strongly Disagree	Strongly Agree	Disagree	Disagree	Strongly Disagree	Agree	Disagree	Strongly Disagree	Strongly Agree
≥60	Male	Rohingya	Married	No Literacy	Depends only on humanitarian aids	Follow-up Visit	Chronic	Strongly Agree	Strongly Agree	Agree	Agree	Strongly Agree	Strongly Agree	Strongly Disagree	Strongly Agree	Strongly Disagree	Strongly Disagree	Strongly Agree	Strongly Disagree	Strongly Disagree	Strongly Disagree	Strongly Agree	Agree	Agree	Strongly Agree
18-39	Male	Rohingya	Married	No Literacy	Daily Labour	Follow-up Visit	Chronic	Strongly Agree	Strongly Agree	Agree	Strongly Disagree	Strongly Agree	Strongly Agree	Strongly Disagree	Strongly Agree	Strongly Disagree	Strongly Disagree	Strongly Agree	Strongly Disagree	Strongly Disagree	Strongly Disagree	Strongly Agree	Disagree	Strongly Disagree	Strongly Agree
40-59	Female	Bangladeshi	Widowed	Functional Literacy	Daily Labour	Follow-up Visit	Chronic	Strongly Agree	Strongly Agree	Strongly Agree	Strongly Disagree	Strongly Agree	Strongly Agree	Strongly Disagree	Strongly Agree	Strongly Disagree	Strongly Disagree	Strongly Agree	Strongly Disagree	Strongly Disagree	Strongly Disagree	Strongly Agree	Strongly Disagree	Strongly Disagree	Strongly Agree
18-39	Female	Rohingya	Widowed	Basic Literacy	Depends only on humanitarian aids	New Visit	Chronic	Strongly Disagree	Strongly Disagree	Uncertain	Agree	Strongly Disagree	Agree	Strongly Agree	Strongly Disagree	Uncertain	Strongly Disagree	Strongly Agree	Disagree	Agree	Disagree	Disagree	Strongly Disagree	Agree	Disagree
18-39	Female	Rohingya	Married	No Literacy	Daily Labour	New Visit	Acute	Strongly Agree	Agree	Agree	Strongly Disagree	Agree	Strongly Agree	Disagree	Agree	Agree	Strongly Disagree	Strongly Agree	Strongly Disagree	Strongly Disagree	Strongly Disagree	Strongly Agree	Strongly Disagree	Strongly Disagree	Agree
18-39	Male	Rohingya	Married	No Literacy	Daily Labour	New Visit	Acute	Strongly Agree	Uncertain	Agree	Strongly Disagree	Agree	Strongly Agree	Strongly Disagree	Agree	Uncertain	Strongly Disagree	Strongly Agree	Strongly Disagree	Strongly Disagree	Strongly Disagree	Agree	Strongly Disagree	Strongly Disagree	Strongly Agree
18-39	Female	Rohingya	Married	Functional Literacy	NGO Volunteer	New Visit	Acute	Strongly Agree	Uncertain	Agree	Strongly Disagree	Strongly Agree	Strongly Agree	Disagree	Agree	Uncertain	Strongly Disagree	Strongly Agree	Strongly Disagree	Strongly Disagree	Strongly Disagree	Strongly Agree	Strongly Disagree	Strongly Disagree	Strongly Agree
40-59	Male	Rohingya	Married	Functional Literacy	NGO Volunteer	Follow-up Visit	Acute	Agree	Strongly Disagree	Strongly Disagree	Agree	Strongly Disagree	Agree	Agree	Agree	Agree	Strongly Disagree	Strongly Agree	Strongly Disagree	Agree	Agree	Agree	Disagree	Strongly Agree	Agree
≥60	Male	Rohingya	Married	Functional Literacy	Teacher	New Visit	Chronic	Strongly Agree	Uncertain	Agree	Strongly Disagree	Agree	Strongly Agree	Disagree	Agree	Uncertain	Strongly Disagree	Strongly Agree	Strongly Disagree	Strongly Disagree	Strongly Disagree	Agree	Strongly Disagree	Strongly Disagree	Agree
18-39	Female	Bangladeshi	Married	Functional Literacy	Small Business	Follow-up Visit	Chronic	Strongly Agree	Uncertain	Strongly Agree	Strongly Disagree	Strongly Agree	Strongly Agree	Disagree	Agree	Uncertain	Strongly Disagree	Strongly Agree	Strongly Disagree	Strongly Disagree	Strongly Disagree	Strongly Agree	Strongly Disagree	Strongly Disagree	Agree
18-39	Female	Rohingya	Married	No Literacy	Daily Labour	New Visit	Acute	Strongly Agree	Agree	Agree	Strongly Disagree	Agree	Strongly Agree	Disagree	Strongly Disagree	Disagree	Strongly Disagree	Strongly Agree	Strongly Disagree	Strongly Disagree	Strongly Disagree	Strongly Agree	Disagree	Strongly Disagree	Agree
18-39	Female	Rohingya	Married	Functional Literacy	NGO Volunteer	New Visit	Acute	Strongly Agree	Uncertain	Strongly Agree	Strongly Disagree	Agree	Strongly Agree	Disagree	Agree	Disagree	Strongly Disagree	Strongly Agree	Strongly Disagree	Strongly Disagree	Strongly Disagree	Strongly Agree	Strongly Disagree	Strongly Disagree	Strongly Agree
≥60	Male	Rohingya	Married	No Literacy	Depends only on humanitarian aids	New Visit	Acute	Strongly Agree	Agree	Agree	Strongly Disagree	Agree	Strongly Agree	Strongly Disagree	Strongly Disagree	Uncertain	Strongly Disagree	Strongly Agree	Strongly Disagree	Strongly Disagree	Strongly Disagree	Agree	Disagree	Strongly Disagree	Agree
18-39	Female	Rohingya	Married	No Literacy	Depends only on humanitarian aids	New Visit	Acute	Strongly Agree	Uncertain	Strongly Agree	Strongly Disagree	Agree	Strongly Agree	Disagree	Disagree	Agree	Strongly Disagree	Strongly Agree	Strongly Disagree	Strongly Disagree	Strongly Disagree	Strongly Agree	Disagree	Strongly Disagree	Agree
40-59	Female	Rohingya	Married	Basic Literacy	Daily Labour	New Visit	Acute	Strongly Agree	Uncertain	Agree	Strongly Disagree	Agree	Strongly Agree	Strongly Disagree	Agree	Agree	Strongly Disagree	Strongly Agree	Strongly Disagree	Strongly Disagree	Strongly Disagree	Strongly Agree	Disagree	Strongly Disagree	Strongly Agree
18-39	Female	Rohingya	Married	No Literacy	Depends only on humanitarian aids	New Visit	Acute	Strongly Agree	Uncertain	Agree	Strongly Disagree	Strongly Agree	Strongly Agree	Strongly Disagree	Disagree	Agree	Strongly Disagree	Strongly Agree	Strongly Disagree	Strongly Disagree	Strongly Disagree	Agree	Disagree	Strongly Disagree	Strongly Agree
18-39	Female	Rohingya	Married	No Literacy	NGO Volunteer	Follow-up Visit	Chronic	Strongly Agree	Agree	Strongly Agree	Strongly Disagree	Agree	Strongly Agree	Disagree	Agree	Strongly Agree	Strongly Disagree	Strongly Agree	Strongly Disagree	Strongly Disagree	Strongly Disagree	Strongly Agree	Agree	Strongly Disagree	Agree
18-39	Female	Rohingya	Married	No Literacy	Depends only on humanitarian aids	Follow-up Visit	Acute	Agree	Strongly Disagree	Uncertain	Agree	Strongly Disagree	Agree	Strongly Agree	Agree	Agree	Disagree	Agree	Agree	Disagree	Strongly Agree	Agree	Agree	Strongly Disagree	Agree
18-39	Female	Rohingya	Married	No Literacy	Daily Labour	New Visit	Acute	Strongly Agree	Agree	Agree	Strongly Disagree	Agree	Strongly Agree	Strongly Disagree	Agree	Uncertain	Strongly Disagree	Strongly Agree	Strongly Disagree	Strongly Disagree	Strongly Disagree	Strongly Agree	Disagree	Strongly Disagree	Agree
18-39	Female	Rohingya	Married	No Literacy	Depends only on humanitarian aids	New Visit	Acute	Agree	Uncertain	Agree	Strongly Disagree	Agree	Strongly Agree	Strongly Disagree	Disagree	Uncertain	Strongly Disagree	Strongly Agree	Strongly Disagree	Strongly Disagree	Strongly Disagree	Agree	Strongly Disagree	Strongly Disagree	Strongly Agree
40-59	Female	Rohingya	Married	No Literacy	Depends only on humanitarian aids	Follow-up Visit	Chronic	Agree	Agree	Strongly Agree	Disagree	Strongly Agree	Agree	Strongly Disagree	Strongly Agree	Strongly Disagree	Disagree	Agree	Disagree	Strongly Disagree	Disagree	Agree	Disagree	Disagree	Strongly Agree
≥60	Female	Rohingya	Married	No Literacy	Depends only on humanitarian aids	New Visit	Acute	Agree	Agree	Uncertain	Strongly Disagree	Strongly Agree	Agree	Strongly Disagree	Agree	Disagree	Disagree	Agree	Strongly Disagree	Disagree	Disagree	Agree	Disagree	Disagree	Agree
≥60	Male	Rohingya	Married	No Literacy	Depends only on humanitarian aids	New Visit	Acute	Agree	Agree	Strongly Agree	Disagree	Strongly Agree	Agree	Strongly Disagree	Agree	Strongly Disagree	Strongly Disagree	Agree	Disagree	Disagree	Disagree	Agree	Strongly Disagree	Disagree	Strongly Agree
≥60	Female	Rohingya	Widowed	No Literacy	Depends only on humanitarian aids	Follow-up Visit	Chronic	Agree	Agree	Strongly Agree	Disagree	Strongly Agree	Agree	Strongly Disagree	Strongly Agree	Strongly Disagree	Strongly Disagree	Agree	Disagree	Disagree	Disagree	Strongly Agree	Strongly Disagree	Disagree	Agree
40-59	Female	Rohingya	Married	No Literacy	Depends only on humanitarian aids	New Visit	Acute	Agree	Agree	Strongly Agree	Disagree	Strongly Agree	Agree	Strongly Disagree	Agree	Strongly Disagree	Strongly Disagree	Agree	Disagree	Strongly Disagree	Disagree	Agree	Strongly Disagree	Disagree	Agree
18-39	Female	Rohingya	Married	No Literacy	Daily Labour	Follow-up Visit	Chronic	Agree	Agree	Strongly Agree	Disagree	Strongly Agree	Agree	Disagree	Agree	Disagree	Strongly Disagree	Agree	Disagree	Disagree	Disagree	Strongly Agree	Disagree	Strongly Disagree	Agree
≥60	Female	Rohingya	Married	No Literacy	Depends only on humanitarian aids	Follow-up Visit	Chronic	Agree	Strongly Agree	Agree	Disagree	Strongly Agree	Agree	Disagree	Strongly Agree	Strongly Disagree	Strongly Disagree	Agree	Disagree	Strongly Disagree	Disagree	Agree	Disagree	Disagree	Strongly Agree
40-59	Female	Rohingya	Widowed	No Literacy	Depends only on humanitarian aids	Follow-up Visit	Chronic	Strongly Agree	Agree	Agree	Disagree	Strongly Agree	Agree	Strongly Disagree	Strongly Agree	Strongly Disagree	Strongly Disagree	Agree	Disagree	Strongly Disagree	Disagree	Strongly Agree	Strongly Disagree	Strongly Disagree	Strongly Agree
18-39	Female	Rohingya	Married	No Literacy	Daily Labour	New Visit	Acute	Agree	Agree	Strongly Agree	Disagree	Strongly Agree	Agree	Strongly Disagree	Agree	Strongly Disagree	Strongly Disagree	Agree	Disagree	Strongly Disagree	Disagree	Strongly Agree	Disagree	Disagree	Agree
18-39	Female	Rohingya	Unmarried	No Literacy	Daily Labour	New Visit	Acute	Agree	Agree	Uncertain	Disagree	Strongly Agree	Agree	Strongly Disagree	Strongly Agree	Strongly Disagree	Strongly Disagree	Agree	Disagree	Strongly Disagree	Disagree	Agree	Disagree	Agree	Strongly Agree
18-39	Female	Rohingya	Married	No Literacy	Daily Labour	New Visit	Acute	Agree	Uncertain	Agree	Disagree	Strongly Agree	Agree	Disagree	Strongly Agree	Disagree	Disagree	Agree	Disagree	Disagree	Disagree	Agree	Disagree	Strongly Disagree	Agree
18-39	Female	Rohingya	Unmarried	Functional Literacy	Depends only on humanitarian aids	Follow-up Visit	Acute	Agree	Agree	Uncertain	Disagree	Strongly Agree	Agree	Strongly Disagree	Strongly Agree	Strongly Disagree	Strongly Disagree	Agree	Disagree	Disagree	Disagree	Agree	Disagree	Agree	Agree
18-39	Female	Rohingya	Married	No Literacy	Daily Labour	New Visit	Acute	Agree	Uncertain	Agree	Disagree	Strongly Agree	Strongly Agree	Strongly Disagree	Strongly Agree	Strongly Disagree	Disagree	Agree	Disagree	Strongly Disagree	Disagree	Agree	Strongly Disagree	Disagree	Agree
18-39	Female	Rohingya	Married	No Literacy	Depends only on humanitarian aids	New Visit	Acute	Agree	Strongly Agree	Agree	Disagree	Strongly Agree	Agree	Strongly Disagree	Strongly Agree	Strongly Disagree	Disagree	Agree	Strongly Disagree	Disagree	Strongly Disagree	Disagree	Disagree	Disagree	Agree
40-59	Female	Rohingya	Married	No Literacy	Daily Labour	Follow-up Visit	Chronic	Agree	Strongly Agree	Agree	Strongly Disagree	Strongly Agree	Agree	Strongly Disagree	Agree	Strongly Disagree	Disagree	Agree	Disagree	Disagree	Disagree	Agree	Disagree	Agree	Agree
18-39	Female	Rohingya	Married	No Literacy	Daily Labour	Follow-up Visit	Chronic	Strongly Agree	Agree	Agree	Disagree	Strongly Agree	Agree	Strongly Disagree	Strongly Agree	Strongly Disagree	Strongly Disagree	Agree	Disagree	Strongly Disagree	Uncertain	Agree	Disagree	Agree	Agree
18-39	Female	Rohingya	Married	No Literacy	NGO Volunteer	Follow-up Visit	Chronic	Agree	Agree	Strongly Agree	Disagree	Strongly Agree	Agree	Strongly Disagree	Strongly Agree	Strongly Disagree	Strongly Disagree	Agree	Disagree	Strongly Disagree	Disagree	Agree	Disagree	Disagree	Agree
18-39	Female	Rohingya	Married	No Literacy	Depends only on humanitarian aids	Follow-up Visit	Chronic	Agree	Agree	Strongly Agree	Disagree	Strongly Agree	Agree	Strongly Disagree	Strongly Agree	Strongly Disagree	Strongly Disagree	Agree	Strongly Disagree	Disagree	Strongly Disagree	Agree	Agree	Disagree	Agree
18-39	Female	Rohingya	Married	No Literacy	Depends only on humanitarian aids	Follow-up Visit	Chronic	Agree	Agree	Agree	Disagree	Strongly Agree	Agree	Disagree	Strongly Agree	Strongly Disagree	Strongly Disagree	Agree	Disagree	Disagree	Strongly Disagree	Strongly Agree	Disagree	Strongly Disagree	Agree
18-39	Female	Rohingya	Unmarried	No Literacy	Depends only on humanitarian aids	New Visit	Acute	Agree	Uncertain	Disagree	Disagree	Strongly Agree	Agree	Strongly Disagree	Agree	Strongly Disagree	Disagree	Agree	Agree	Disagree	Disagree	Agree	Disagree	Strongly Agree	Agree
18-39	Female	Rohingya	Married	No Literacy	NGO Volunteer	Follow-up Visit	Acute	Agree	Agree	Strongly Agree	Disagree	Strongly Agree	Agree	Disagree	Disagree	Disagree	Strongly Disagree	Strongly Agree	Disagree	Agree	Strongly Disagree	Agree	Agree	Disagree	Strongly Agree
40-59	Female	Rohingya	Married	No Literacy	Daily Labour	Follow-up Visit	Acute	Agree	Agree	Strongly Agree	Disagree	Strongly Agree	Strongly Agree	Strongly Disagree	Strongly Agree	Strongly Disagree	Strongly Disagree	Strongly Agree	Disagree	Agree	Strongly Disagree	Agree	Agree	Disagree	Strongly Agree
40-59	Female	Rohingya	Married	No Literacy	Depends only on humanitarian aids	Follow-up Visit	Acute	Agree	Agree	Strongly Agree	Strongly Disagree	Strongly Agree	Strongly Agree	Disagree	Disagree	Disagree	Strongly Disagree	Strongly Agree	Strongly Disagree	Disagree	Strongly Disagree	Agree	Disagree	Disagree	Strongly Agree
18-39	Female	Rohingya	Married	No Literacy	Daily Labour	Follow-up Visit	Acute	Agree	Agree	Strongly Agree	Strongly Disagree	Strongly Agree	Agree	Strongly Disagree	Agree	Strongly Disagree	Strongly Disagree	Strongly Agree	Disagree	Agree	Strongly Disagree	Agree	Disagree	Strongly Disagree	Agree
18-39	Female	Rohingya	Married	No Literacy	Daily Labour	Follow-up Visit	Acute	Strongly Agree	Agree	Strongly Agree	Strongly Disagree	Strongly Agree	Strongly Agree	Strongly Disagree	Strongly Agree	Disagree	Strongly Disagree	Strongly Agree	Strongly Disagree	Strongly Disagree	Strongly Disagree	Strongly Agree	Strongly Disagree	Strongly Disagree	Strongly Agree
40-59	Male	Rohingya	Married	No Literacy	Others	Follow-up Visit	Acute	Strongly Agree	Agree	Agree	Strongly Disagree	Strongly Agree	Strongly Agree	Strongly Disagree	Strongly Agree	Disagree	Strongly Disagree	Strongly Agree	Strongly Disagree	Strongly Disagree	Strongly Disagree	Strongly Agree	Strongly Disagree	Strongly Disagree	Strongly Agree
40-59	Male	Rohingya	Married	No Literacy	Small Business	Follow-up Visit	Acute	Agree	Agree	Agree	Strongly Disagree	Strongly Agree	Agree	Strongly Disagree	Strongly Agree	Disagree	Strongly Disagree	Strongly Agree	Strongly Disagree	Strongly Disagree	Strongly Disagree	Strongly Agree	Strongly Disagree	Strongly Disagree	Strongly Agree
≥60	Female	Rohingya	Widowed	No Literacy	Depends only on humanitarian aids	Follow-up Visit	Chronic	Strongly Agree	Strongly Agree	Strongly Agree	Strongly Disagree	Strongly Agree	Strongly Agree	Strongly Disagree	Strongly Agree	Strongly Disagree	Strongly Disagree	Strongly Agree	Strongly Disagree	Strongly Disagree	Strongly Disagree	Strongly Agree	Strongly Disagree	Strongly Disagree	Strongly Agree
18-39	Female	Rohingya	Married	No Literacy	NGO Volunteer	Follow-up Visit	Acute	Strongly Agree	Strongly Agree	Strongly Agree	Strongly Disagree	Strongly Agree	Strongly Agree	Strongly Disagree	Strongly Agree	Disagree	Strongly Disagree	Strongly Agree	Strongly Disagree	Strongly Disagree	Strongly Disagree	Strongly Agree	Strongly Disagree	Strongly Disagree	Strongly Agree
18-39	Female	Rohingya	Married	No Literacy	Daily Labour	Follow-up Visit	Acute	Strongly Agree	Strongly Agree	Strongly Agree	Strongly Disagree	Strongly Agree	Strongly Agree	Strongly Disagree	Strongly Agree	Strongly Disagree	Strongly Disagree	Strongly Agree	Strongly Disagree	Strongly Disagree	Strongly Disagree	Strongly Agree	Strongly Disagree	Strongly Disagree	Strongly Agree
18-39	Female	Rohingya	Married	No Literacy	NGO Volunteer	Follow-up Visit	Acute	Strongly Agree	Strongly Agree	Strongly Agree	Strongly Disagree	Strongly Agree	Strongly Agree	Strongly Disagree	Strongly Agree	Strongly Disagree	Strongly Disagree	Strongly Agree	Strongly Disagree	Strongly Disagree	Strongly Disagree	Strongly Agree	Strongly Disagree	Strongly Disagree	Strongly Agree
≥60	Male	Rohingya	Married	Functional Literacy	Teacher	Follow-up Visit	Acute	Strongly Agree	Agree	Strongly Agree	Strongly Disagree	Strongly Agree	Strongly Agree	Strongly Disagree	Strongly Agree	Strongly Disagree	Strongly Disagree	Strongly Agree	Strongly Disagree	Strongly Disagree	Strongly Disagree	Strongly Agree	Strongly Disagree	Strongly Disagree	Strongly Agree
18-39	Female	Rohingya	Divorced	No Literacy	Depends only on humanitarian aids	Follow-up Visit	Acute	Agree	Agree	Agree	Disagree	Strongly Agree	Strongly Agree	Strongly Disagree	Strongly Agree	Strongly Disagree	Strongly Disagree	Strongly Agree	Strongly Disagree	Disagree	Strongly Disagree	Strongly Agree	Strongly Disagree	Disagree	Strongly Agree
≥60	Female	Rohingya	Widowed	No Literacy	Teacher	Follow-up Visit	Chronic	Strongly Agree	Strongly Agree	Strongly Agree	Strongly Disagree	Strongly Agree	Strongly Agree	Strongly Disagree	Strongly Agree	Strongly Disagree	Strongly Disagree	Strongly Agree	Strongly Disagree	Strongly Disagree	Strongly Disagree	Strongly Agree	Disagree	Strongly Disagree	Strongly Agree
18-39	Female	Rohingya	Married	No Literacy	Depends only on humanitarian aids	New Visit	Acute	Strongly Agree	Strongly Agree	Strongly Agree	Strongly Disagree	Strongly Agree	Strongly Agree	Strongly Disagree	Agree	Disagree	Strongly Disagree	Strongly Agree	Strongly Disagree	Strongly Disagree	Strongly Disagree	Strongly Agree	Disagree	Strongly Disagree	Strongly Agree
18-39	Male	Rohingya	Married	Functional Literacy	NGO Volunteer	Follow-up Visit	Acute	Strongly Agree	Agree	Strongly Agree	Strongly Disagree	Strongly Agree	Strongly Agree	Strongly Disagree	Strongly Agree	Disagree	Strongly Disagree	Agree	Strongly Disagree	Strongly Disagree	Strongly Disagree	Agree	Strongly Disagree	Disagree	Strongly Agree
18-39	Female	Rohingya	Married	No Literacy	Daily Labour	New Visit	Acute	Strongly Agree	Strongly Agree	Strongly Agree	Uncertain	Strongly Agree	Strongly Agree	Strongly Disagree	Strongly Agree	Disagree	Strongly Disagree	Strongly Agree	Strongly Disagree	Strongly Disagree	Strongly Disagree	Strongly Agree	Strongly Disagree	Strongly Disagree	Strongly Agree
18-39	Female	Rohingya	Married	No Literacy	Depends only on humanitarian aids	Follow-up Visit	Acute	Strongly Agree	Strongly Agree	Strongly Agree	Strongly Disagree	Strongly Agree	Strongly Agree	Strongly Disagree	Strongly Agree	Strongly Disagree	Strongly Disagree	Strongly Agree	Strongly Disagree	Strongly Disagree	Strongly Disagree	Strongly Agree	Strongly Disagree	Strongly Disagree	Strongly Agree
18-39	Female	Rohingya	Married	No Literacy	Small Business	Follow-up Visit	Acute	Strongly Agree	Strongly Agree	Strongly Agree	Strongly Disagree	Strongly Agree	Strongly Agree	Strongly Disagree	Strongly Agree	Strongly Disagree	Strongly Disagree	Strongly Agree	Strongly Disagree	Strongly Disagree	Strongly Disagree	Strongly Agree	Strongly Disagree	Strongly Disagree	Strongly Agree
≥60	Female	Rohingya	Divorced	No Literacy	Depends only on humanitarian aids	Follow-up Visit	Acute	Strongly Agree	Strongly Agree	Strongly Agree	Strongly Disagree	Strongly Agree	Strongly Agree	Strongly Disagree	Strongly Agree	Strongly Disagree	Strongly Disagree	Strongly Agree	Strongly Disagree	Strongly Disagree	Strongly Disagree	Strongly Agree	Strongly Disagree	Strongly Disagree	Strongly Agree
18-39	Female	Rohingya	Married	No Literacy	Daily Labour	Follow-up Visit	Acute	Strongly Agree	Agree	Agree	Strongly Disagree	Strongly Agree	Strongly Agree	Strongly Disagree	Strongly Agree	Disagree	Strongly Disagree	Strongly Agree	Strongly Disagree	Strongly Disagree	Strongly Disagree	Strongly Agree	Strongly Disagree	Strongly Disagree	Strongly Agree
18-39	Female	Rohingya	Married	No Literacy	Depends only on humanitarian aids	Follow-up Visit	Acute	Strongly Agree	Strongly Agree	Strongly Agree	Strongly Disagree	Strongly Agree	Strongly Agree	Strongly Disagree	Strongly Agree	Disagree	Strongly Disagree	Strongly Agree	Strongly Disagree	Strongly Disagree	Strongly Disagree	Strongly Agree	Strongly Disagree	Strongly Disagree	Strongly Agree
18-39	Female	Rohingya	Married	No Literacy	Small Business	Follow-up Visit	Acute	Strongly Agree	Strongly Agree	Strongly Agree	Strongly Disagree	Strongly Agree	Strongly Agree	Strongly Disagree	Strongly Agree	Strongly Disagree	Strongly Disagree	Strongly Agree	Strongly Disagree	Strongly Disagree	Strongly Disagree	Agree	Strongly Disagree	Strongly Disagree	Strongly Agree
18-39	Female	Rohingya	Married	No Literacy	Others	Follow-up Visit	Acute	Strongly Agree	Strongly Agree	Strongly Agree	Strongly Disagree	Strongly Agree	Strongly Agree	Strongly Disagree	Strongly Agree	Disagree	Strongly Disagree	Strongly Agree	Strongly Disagree	Strongly Disagree	Strongly Disagree	Strongly Agree	Strongly Disagree	Strongly Disagree	Strongly Agree
18-39	Female	Rohingya	Married	No Literacy	Masonry	Follow-up Visit	Acute	Strongly Agree	Strongly Agree	Strongly Agree	Strongly Disagree	Strongly Agree	Strongly Agree	Strongly Disagree	Strongly Agree	Strongly Disagree	Strongly Disagree	Strongly Agree	Strongly Disagree	Strongly Disagree	Strongly Disagree	Strongly Agree	Strongly Disagree	Strongly Disagree	Strongly Agree
40-59	Female	Rohingya	Married	No Literacy	Teacher	Follow-up Visit	Chronic	Strongly Agree	Strongly Agree	Strongly Agree	Strongly Disagree	Strongly Agree	Strongly Agree	Strongly Disagree	Strongly Agree	Strongly Disagree	Strongly Disagree	Strongly Agree	Strongly Disagree	Strongly Disagree	Strongly Disagree	Strongly Agree	Strongly Disagree	Strongly Disagree	Strongly Agree
18-39	Female	Rohingya	Married	No Literacy	Others	Follow-up Visit	Acute	Agree	Strongly Agree	Strongly Agree	Strongly Disagree	Agree	Strongly Agree	Strongly Disagree	Strongly Agree	Disagree	Strongly Disagree	Strongly Agree	Strongly Disagree	Strongly Disagree	Strongly Disagree	Agree	Disagree	Disagree	Strongly Agree
18-39	Female	Rohingya	Married	No Literacy	Daily Labour	Follow-up Visit	Acute	Strongly Agree	Strongly Agree	Strongly Agree	Strongly Disagree	Strongly Agree	Strongly Agree	Strongly Disagree	Strongly Agree	Strongly Disagree	Strongly Disagree	Strongly Agree	Strongly Disagree	Strongly Disagree	Strongly Disagree	Strongly Agree	Strongly Disagree	Strongly Disagree	Strongly Agree
18-39	Female	Rohingya	Married	No Literacy	Small Business	Follow-up Visit	Acute	Strongly Agree	Strongly Agree	Strongly Agree	Strongly Disagree	Strongly Agree	Agree	Strongly Disagree	Strongly Agree	Disagree	Strongly Disagree	Strongly Agree	Strongly Disagree	Strongly Disagree	Strongly Disagree	Strongly Agree	Disagree	Strongly Disagree	Strongly Agree
40-59	Male	Rohingya	Married	No Literacy	Daily Labour	Follow-up Visit	Acute	Strongly Agree	Agree	Strongly Agree	Strongly Disagree	Agree	Strongly Agree	Strongly Disagree	Disagree	Agree	Strongly Disagree	Strongly Agree	Strongly Disagree	Strongly Disagree	Strongly Disagree	Strongly Agree	Disagree	Strongly Disagree	Strongly Agree
18-39	Female	Rohingya	Married	No Literacy	Daily Labour	New Visit	Acute	Strongly Agree	Agree	Strongly Agree	Strongly Disagree	Strongly Agree	Strongly Agree	Strongly Disagree	Strongly Disagree	Disagree	Strongly Disagree	Strongly Agree	Strongly Disagree	Strongly Disagree	Strongly Disagree	Strongly Agree	Disagree	Strongly Disagree	Strongly Agree
≥60	Male	Rohingya	Married	Basic Literacy	Teacher	Follow-up Visit	Chronic	Strongly Agree	Disagree	Strongly Agree	Strongly Disagree	Strongly Disagree	Strongly Agree	Strongly Agree	Agree	Agree	Strongly Disagree	Strongly Agree	Strongly Disagree	Strongly Disagree	Strongly Disagree	Strongly Agree	Agree	Strongly Disagree	Agree
40-59	Female	Rohingya	Married	No Literacy	Depends only on humanitarian aids	New Visit	Acute	Strongly Agree	Agree	Agree	Strongly Disagree	Strongly Agree	Strongly Agree	Strongly Disagree	Strongly Disagree	Agree	Strongly Disagree	Strongly Agree	Strongly Disagree	Strongly Disagree	Strongly Disagree	Strongly Agree	Strongly Disagree	Strongly Disagree	Strongly Agree
≥60	Female	Rohingya	Married	No Literacy	Depends only on humanitarian aids	New Visit	Acute	Strongly Agree	Agree	Agree	Strongly Disagree	Agree	Strongly Agree	Strongly Disagree	Strongly Disagree	Uncertain	Strongly Disagree	Strongly Agree	Strongly Disagree	Strongly Disagree	Strongly Disagree	Strongly Agree	Strongly Disagree	Strongly Disagree	Strongly Agree
18-39	Female	Rohingya	Married	No Literacy	Daily Labour	New Visit	Chronic	Strongly Agree	Agree	Agree	Strongly Disagree	Strongly Agree	Strongly Agree	Strongly Disagree	Agree	Uncertain	Strongly Disagree	Strongly Agree	Strongly Disagree	Strongly Disagree	Strongly Disagree	Strongly Agree	Strongly Disagree	Strongly Disagree	Strongly Agree
≥60	Female	Rohingya	Widowed	No Literacy	Depends only on humanitarian aids	New Visit	Acute	Strongly Agree	Agree	Agree	Strongly Disagree	Agree	Strongly Agree	Strongly Disagree	Strongly Disagree	Agree	Strongly Disagree	Strongly Agree	Strongly Disagree	Strongly Disagree	Strongly Disagree	Strongly Agree	Disagree	Strongly Disagree	Strongly Agree
18-39	Female	Rohingya	Unmarried	Functional Literacy	Daily Labour	Follow-up Visit	Acute	Strongly Agree	Strongly Agree	Strongly Agree	Strongly Disagree	Agree	Strongly Agree	Strongly Disagree	Strongly Disagree	Disagree	Strongly Disagree	Strongly Agree	Strongly Disagree	Strongly Disagree	Strongly Disagree	Strongly Agree	Strongly Disagree	Strongly Disagree	Strongly Agree
≥60	Male	Rohingya	Married	Basic Literacy	Depends only on humanitarian aids	New Visit	Chronic	Strongly Agree	Strongly Disagree	Agree	Strongly Disagree	Strongly Disagree	Strongly Agree	Strongly Disagree	Strongly Disagree	Uncertain	Strongly Disagree	Strongly Agree	Strongly Disagree	Strongly Disagree	Strongly Disagree	Strongly Agree	Agree	Agree	Agree
18-39	Male	Rohingya	Unmarried	Functional Literacy	Depends only on humanitarian aids	New Visit	Acute	Strongly Agree	Uncertain	Agree	Strongly Disagree	Agree	Strongly Agree	Strongly Disagree	Uncertain	Strongly Disagree	Strongly Disagree	Strongly Agree	Strongly Disagree	Strongly Disagree	Strongly Disagree	Strongly Agree	Strongly Disagree	Strongly Disagree	Strongly Agree
18-39	Female	Rohingya	Married	No Literacy	Daily Labour	Follow-up Visit	Acute	Strongly Agree	Agree	Agree	Strongly Disagree	Strongly Agree	Strongly Agree	Strongly Disagree	Agree	Agree	Strongly Disagree	Strongly Agree	Strongly Disagree	Strongly Disagree	Strongly Disagree	Strongly Agree	Strongly Disagree	Strongly Disagree	Strongly Agree
40-59	Female	Rohingya	Married	No Literacy	Daily Labour	Follow-up Visit	Chronic	Strongly Agree	Agree	Strongly Agree	Strongly Disagree	Agree	Strongly Agree	Strongly Disagree	Agree	Disagree	Strongly Disagree	Strongly Agree	Strongly Disagree	Strongly Disagree	Strongly Disagree	Strongly Agree	Strongly Disagree	Strongly Disagree	Strongly Agree
18-39	Female	Bangladeshi	Unmarried	Functional Literacy	NGO Volunteer	New Visit	Acute	Strongly Agree	Uncertain	Strongly Agree	Strongly Disagree	Strongly Agree	Strongly Agree	Strongly Disagree	Strongly Agree	Uncertain	Strongly Disagree	Strongly Agree	Strongly Disagree	Strongly Disagree	Strongly Disagree	Strongly Agree	Strongly Disagree	Strongly Disagree	Strongly Agree
18-39	Female	Rohingya	Married	No Literacy	Masonry	New Visit	Acute	Strongly Agree	Agree	Strongly Agree	Strongly Disagree	Strongly Agree	Strongly Agree	Strongly Disagree	Agree	Uncertain	Strongly Disagree	Strongly Agree	Strongly Disagree	Strongly Disagree	Strongly Disagree	Strongly Agree	Strongly Disagree	Strongly Disagree	Strongly Agree
18-39	Female	Bangladeshi	Married	Functional Literacy	Small Business	New Visit	Acute	Strongly Agree	Agree	Agree	Strongly Disagree	Agree	Strongly Agree	Strongly Disagree	Agree	Strongly Disagree	Strongly Disagree	Strongly Agree	Strongly Disagree	Strongly Disagree	Strongly Disagree	Strongly Agree	Strongly Disagree	Strongly Disagree	Strongly Agree
18-39	Female	Rohingya	Married	Basic Literacy	Daily Labour	New Visit	Chronic	Strongly Agree	Agree	Agree	Strongly Disagree	Agree	Strongly Agree	Strongly Disagree	Strongly Disagree	Disagree	Strongly Disagree	Strongly Agree	Strongly Disagree	Strongly Disagree	Strongly Disagree	Strongly Agree	Disagree	Strongly Disagree	Agree
40-59	Female	Rohingya	Widowed	No Literacy	Depends only on humanitarian aids	New Visit	Acute	Strongly Agree	Uncertain	Agree	Strongly Disagree	Strongly Agree	Strongly Agree	Strongly Disagree	Strongly Disagree	Uncertain	Strongly Disagree	Strongly Agree	Strongly Disagree	Strongly Disagree	Strongly Disagree	Strongly Agree	Agree	Strongly Disagree	Strongly Agree
18-39	Female	Rohingya	Divorced	No Literacy	Depends only on humanitarian aids	New Visit	Acute	Strongly Agree	Uncertain	Agree	Strongly Disagree	Strongly Agree	Strongly Agree	Strongly Disagree	Strongly Disagree	Agree	Strongly Disagree	Strongly Agree	Strongly Disagree	Strongly Disagree	Strongly Disagree	Strongly Agree	Agree	Strongly Disagree	Strongly Agree
40-59	Male	Rohingya	Married	No Literacy	NGO Volunteer	Follow-up Visit	Acute	Strongly Agree	Agree	Strongly Agree	Strongly Disagree	Strongly Agree	Strongly Agree	Strongly Disagree	Agree	Disagree	Strongly Disagree	Strongly Agree	Strongly Disagree	Strongly Disagree	Strongly Disagree	Strongly Agree	Strongly Disagree	Strongly Disagree	Strongly Agree
≥60	Male	Rohingya	Married	No Literacy	Depends only on humanitarian aids	New Visit	Chronic	Agree	Strongly Disagree	Uncertain	Strongly Disagree	Strongly Disagree	Agree	Strongly Agree	Strongly Disagree	Agree	Strongly Disagree	Strongly Agree	Strongly Disagree	Strongly Disagree	Strongly Disagree	Strongly Agree	Agree	Strongly Agree	Agree
18-39	Male	Rohingya	Married	Basic Literacy	Depends only on humanitarian aids	New Visit	Acute	Agree	Strongly Agree	Agree	Strongly Disagree	Strongly Agree	Agree	Strongly Disagree	Strongly Agree	Strongly Disagree	Strongly Disagree	Agree	Disagree	Disagree	Disagree	Agree	Disagree	Disagree	Agree
40-59	Male	Rohingya	Married	No Literacy	Small Business	New Visit	Acute	Agree	Agree	Agree	Disagree	Strongly Agree	Agree	Strongly Disagree	Strongly Agree	Strongly Disagree	Strongly Disagree	Agree	Disagree	Disagree	Uncertain	Agree	Disagree	Strongly Disagree	Strongly Agree
≥60	Male	Rohingya	Married	No Literacy	Depends only on humanitarian aids	Follow-up Visit	Chronic	Agree	Agree	Agree	Strongly Disagree	Strongly Agree	Agree	Strongly Disagree	Strongly Agree	Strongly Disagree	Strongly Disagree	Agree	Disagree	Strongly Disagree	Uncertain	Strongly Agree	Disagree	Strongly Disagree	Agree
18-39	Male	Rohingya	Married	No Literacy	Daily Labour	New Visit	Acute	Agree	Agree	Strongly Agree	Disagree	Strongly Agree	Agree	Strongly Disagree	Agree	Strongly Disagree	Strongly Disagree	Agree	Disagree	Disagree	Disagree	Agree	Disagree	Disagree	Agree
18-39	Female	Rohingya	Unmarried	No Literacy	Daily Labour	New Visit	Acute	Agree	Agree	Agree	Disagree	Strongly Agree	Agree	Strongly Disagree	Agree	Strongly Disagree	Strongly Disagree	Agree	Disagree	Disagree	Disagree	Agree	Disagree	Disagree	Agree
18-39	Female	Rohingya	Married	No Literacy	Small Business	Follow-up Visit	Chronic	Agree	Strongly Agree	Agree	Disagree	Strongly Agree	Disagree	Strongly Disagree	Agree	Strongly Disagree	Disagree	Strongly Agree	Disagree	Strongly Disagree	Disagree	Agree	Disagree	Strongly Disagree	Strongly Agree
18-39	Female	Rohingya	Married	No Literacy	Depends only on humanitarian aids	New Visit	Acute	Agree	Uncertain	Agree	Disagree	Strongly Agree	Agree	Strongly Disagree	Agree	Strongly Disagree	Disagree	Agree	Uncertain	Disagree	Disagree	Uncertain	Disagree	Agree	Strongly Agree
18-39	Female	Rohingya	Married	No Literacy	Depends only on humanitarian aids	Follow-up Visit	Chronic	Agree	Agree	Agree	Strongly Disagree	Strongly Agree	Agree	Strongly Disagree	Agree	Disagree	Strongly Disagree	Agree	Disagree	Strongly Disagree	Disagree	Agree	Disagree	Strongly Disagree	Agree
18-39	Female	Rohingya	Married	No Literacy	Depends only on humanitarian aids	New Visit	Acute	Agree	Uncertain	Agree	Disagree	Strongly Agree	Agree	Strongly Disagree	Agree	Strongly Disagree	Disagree	Agree	Disagree	Agree	Disagree	Agree	Disagree	Disagree	Agree
18-39	Male	Rohingya	Married	No Literacy	Small Business	New Visit	Acute	Agree	Strongly Agree	Agree	Disagree	Strongly Agree	Agree	Strongly Disagree	Disagree	Strongly Disagree	Disagree	Agree	Disagree	Strongly Disagree	Uncertain	Agree	Uncertain	Disagree	Agree
40-59	Male	Rohingya	Married	No Literacy	Depends only on humanitarian aids	Follow-up Visit	Chronic	Agree	Agree	Agree	Strongly Disagree	Strongly Agree	Strongly Agree	Strongly Disagree	Agree	Strongly Disagree	Agree	Strongly Disagree	Agree	Agree	Disagree	Agree	Disagree	Disagree	Agree
18-39	Female	Rohingya	Married	No Literacy	Depends only on humanitarian aids	Follow-up Visit	Chronic	Agree	Strongly Agree	Agree	Strongly Disagree	Agree	Agree	Strongly Disagree	Strongly Agree	Strongly Disagree	Strongly Disagree	Agree	Disagree	Strongly Disagree	Disagree	Strongly Agree	Strongly Disagree	Disagree	Strongly Agree
18-39	Male	Rohingya	Unmarried	Functional Literacy	NGO Volunteer	Follow-up Visit	Acute	Strongly Agree	Strongly Agree	Strongly Agree	Disagree	Strongly Agree	Agree	Disagree	Agree	Disagree	Strongly Disagree	Strongly Agree	Disagree	Disagree	Strongly Disagree	Agree	Strongly Disagree	Strongly Disagree	Strongly Agree
18-39	Female	Rohingya	Married	No Literacy	Masonry	Follow-up Visit	Acute	Strongly Agree	Strongly Agree	Strongly Agree	Strongly Disagree	Strongly Agree	Strongly Agree	Strongly Disagree	Strongly Agree	Strongly Disagree	Strongly Disagree	Strongly Agree	Strongly Disagree	Strongly Disagree	Strongly Disagree	Strongly Agree	Strongly Disagree	Strongly Disagree	Strongly Agree
18-39	Female	Rohingya	Married	No Literacy	Small Business	Follow-up Visit	Acute	Strongly Agree	Strongly Agree	Strongly Agree	Strongly Disagree	Strongly Agree	Strongly Agree	Strongly Disagree	Strongly Agree	Strongly Disagree	Strongly Disagree	Strongly Agree	Strongly Disagree	Strongly Disagree	Strongly Disagree	Strongly Agree	Strongly Disagree	Strongly Disagree	Strongly Agree
18-39	Female	Rohingya	Married	No Literacy	Daily Labour	Follow-up Visit	Acute	Agree	Agree	Agree	Disagree	Strongly Agree	Agree	Strongly Disagree	Strongly Agree	Disagree	Strongly Disagree	Strongly Agree	Strongly Disagree	Strongly Disagree	Strongly Disagree	Strongly Agree	Disagree	Strongly Disagree	Strongly Agree
≥60	Female	Rohingya	Widowed	No Literacy	Depends only on humanitarian aids	Follow-up Visit	Chronic	Strongly Agree	Strongly Agree	Strongly Agree	Strongly Disagree	Strongly Agree	Strongly Agree	Strongly Disagree	Strongly Agree	Strongly Disagree	Strongly Disagree	Strongly Agree	Strongly Disagree	Strongly Disagree	Strongly Disagree	Strongly Agree	Strongly Disagree	Strongly Disagree	Strongly Agree
18-39	Female	Rohingya	Married	No Literacy	Daily Labour	Follow-up Visit	Acute	Strongly Agree	Agree	Strongly Agree	Strongly Disagree	Agree	Strongly Agree	Strongly Disagree	Strongly Agree	Disagree	Strongly Disagree	Strongly Agree	Strongly Disagree	Strongly Disagree	Strongly Disagree	Strongly Agree	Strongly Disagree	Strongly Disagree	Strongly Agree
18-39	Female	Rohingya	Married	No Literacy	NGO Volunteer	Follow-up Visit	Acute	Strongly Agree	Strongly Agree	Strongly Agree	Strongly Disagree	Strongly Agree	Strongly Agree	Strongly Disagree	Strongly Agree	Disagree	Strongly Disagree	Strongly Agree	Strongly Disagree	Strongly Disagree	Strongly Disagree	Strongly Agree	Disagree	Strongly Disagree	Strongly Agree
18-39	Female	Rohingya	Married	No Literacy	Small Business	Follow-up Visit	Acute	Strongly Agree	Agree	Agree	Strongly Disagree	Strongly Agree	Strongly Agree	Strongly Disagree	Strongly Agree	Disagree	Strongly Disagree	Strongly Agree	Strongly Disagree	Strongly Disagree	Strongly Disagree	Strongly Agree	Strongly Disagree	Strongly Disagree	Strongly Agree
18-39	Female	Rohingya	Married	No Literacy	Masonry	New Visit	Acute	Strongly Agree	Strongly Agree	Strongly Agree	Strongly Disagree	Strongly Agree	Agree	Strongly Disagree	Strongly Agree	Disagree	Strongly Disagree	Strongly Agree	Strongly Disagree	Strongly Disagree	Strongly Disagree	Strongly Agree	Strongly Disagree	Strongly Disagree	Strongly Agree
18-39	Female	Rohingya	Married	No Literacy	Daily Labour	Follow-up Visit	Acute	Agree	Agree	Agree	Disagree	Strongly Agree	Agree	Strongly Disagree	Strongly Agree	Agree	Strongly Disagree	Strongly Agree	Disagree	Strongly Disagree	Strongly Disagree	Strongly Agree	Disagree	Disagree	Agree
18-39	Female	Rohingya	Married	No Literacy	Daily Labour	Follow-up Visit	Chronic	Strongly Agree	Strongly Agree	Strongly Agree	Strongly Disagree	Strongly Agree	Strongly Agree	Strongly Disagree	Strongly Agree	Disagree	Strongly Disagree	Strongly Agree	Strongly Disagree	Strongly Disagree	Strongly Disagree	Strongly Agree	Strongly Disagree	Strongly Disagree	Strongly Agree
18-39	Female	Rohingya	Married	No Literacy	NGO Volunteer	Follow-up Visit	Chronic	Strongly Agree	Strongly Agree	Agree	Strongly Disagree	Strongly Agree	Strongly Agree	Strongly Disagree	Strongly Agree	Strongly Disagree	Strongly Disagree	Strongly Agree	Strongly Disagree	Strongly Disagree	Strongly Disagree	Agree	Strongly Disagree	Strongly Disagree	Strongly Agree
18-39	Female	Rohingya	Married	No Literacy	Small Business	Follow-up Visit	Acute	Strongly Agree	Agree	Strongly Agree	Strongly Disagree	Strongly Agree	Strongly Agree	Strongly Disagree	Strongly Agree	Disagree	Strongly Disagree	Strongly Agree	Strongly Disagree	Strongly Disagree	Strongly Disagree	Strongly Agree	Strongly Disagree	Strongly Disagree	Strongly Agree
18-39	Female	Rohingya	Unmarried	No Literacy	Small Business	Follow-up Visit	Acute	Strongly Agree	Strongly Agree	Strongly Agree	Strongly Disagree	Strongly Agree	Strongly Agree	Strongly Disagree	Strongly Agree	Strongly Disagree	Strongly Disagree	Strongly Agree	Strongly Disagree	Strongly Disagree	Strongly Disagree	Strongly Agree	Strongly Disagree	Strongly Disagree	Strongly Agree
18-39	Female	Rohingya	Married	No Literacy	NGO Volunteer	Follow-up Visit	Acute	Strongly Agree	Agree	Strongly Agree	Strongly Disagree	Strongly Agree	Strongly Agree	Strongly Disagree	Strongly Agree	Strongly Disagree	Strongly Disagree	Strongly Agree	Strongly Disagree	Strongly Disagree	Strongly Disagree	Strongly Agree	Strongly Disagree	Strongly Disagree	Strongly Agree
40-59	Male	Rohingya	Married	No Literacy	Depends only on humanitarian aids	Follow-up Visit	Acute	Strongly Agree	Strongly Agree	Strongly Agree	Strongly Disagree	Strongly Agree	Strongly Agree	Strongly Disagree	Strongly Agree	Strongly Disagree	Strongly Disagree	Strongly Agree	Strongly Disagree	Strongly Disagree	Strongly Disagree	Strongly Agree	Strongly Disagree	Strongly Disagree	Strongly Agree
18-39	Female	Rohingya	Married	No Literacy	Daily Labour	Follow-up Visit	Acute	Strongly Agree	Disagree	Strongly Agree	Strongly Disagree	Strongly Agree	Strongly Agree	Strongly Disagree	Strongly Agree	Agree	Strongly Disagree	Strongly Agree	Strongly Disagree	Strongly Disagree	Disagree	Strongly Agree	Strongly Disagree	Strongly Disagree	Agree
18-39	Female	Rohingya	Married	No Literacy	Small Business	Follow-up Visit	Acute	Strongly Agree	Strongly Agree	Strongly Agree	Strongly Disagree	Strongly Agree	Strongly Agree	Strongly Disagree	Strongly Agree	Strongly Disagree	Strongly Disagree	Strongly Agree	Strongly Disagree	Strongly Disagree	Strongly Disagree	Strongly Agree	Strongly Disagree	Strongly Disagree	Strongly Agree
40-59	Male	Rohingya	Married	Functional Literacy	Others	Follow-up Visit	Acute	Strongly Agree	Agree	Strongly Agree	Strongly Disagree	Strongly Agree	Strongly Agree	Strongly Disagree	Strongly Agree	Agree	Strongly Disagree	Strongly Agree	Strongly Disagree	Strongly Disagree	Strongly Disagree	Agree	Strongly Disagree	Strongly Disagree	Strongly Agree
18-39	Female	Rohingya	Married	No Literacy	Others	Follow-up Visit	Chronic	Strongly Agree	Uncertain	Strongly Agree	Strongly Disagree	Strongly Agree	Strongly Agree	Strongly Disagree	Strongly Agree	Strongly Disagree	Strongly Disagree	Strongly Agree	Strongly Disagree	Strongly Disagree	Strongly Disagree	Strongly Agree	Disagree	Strongly Disagree	Strongly Agree
≥60	Male	Rohingya	Married	No Literacy	Depends only on humanitarian aids	Follow-up Visit	Chronic	Strongly Agree	Strongly Agree	Agree	Strongly Disagree	Strongly Agree	Strongly Agree	Strongly Disagree	Strongly Agree	Strongly Disagree	Strongly Disagree	Strongly Agree	Strongly Disagree	Strongly Disagree	Strongly Disagree	Strongly Agree	Strongly Disagree	Agree	Strongly Agree
18-39	Female	Rohingya	Married	No Literacy	Masonry	Follow-up Visit	Chronic	Strongly Agree	Strongly Agree	Agree	Strongly Disagree	Strongly Agree	Strongly Agree	Strongly Disagree	Strongly Agree	Strongly Disagree	Strongly Disagree	Strongly Agree	Strongly Disagree	Strongly Disagree	Strongly Disagree	Strongly Agree	Strongly Disagree	Strongly Disagree	Strongly Agree
≥60	Female	Rohingya	Widowed	No Literacy	Depends only on humanitarian aids	Follow-up Visit	Chronic	Strongly Agree	Strongly Agree	Agree	Disagree	Strongly Agree	Strongly Agree	Strongly Disagree	Strongly Agree	Strongly Disagree	Strongly Disagree	Strongly Agree	Strongly Disagree	Strongly Disagree	Strongly Disagree	Strongly Agree	Strongly Disagree	Strongly Disagree	Strongly Agree
18-39	Male	Rohingya	Married	No Literacy	Daily Labour	Follow-up Visit	Chronic	Strongly Agree	Strongly Agree	Strongly Agree	Strongly Disagree	Strongly Agree	Strongly Agree	Strongly Disagree	Strongly Agree	Strongly Disagree	Strongly Disagree	Strongly Agree	Strongly Disagree	Strongly Disagree	Strongly Disagree	Strongly Agree	Strongly Disagree	Strongly Disagree	Strongly Agree
≥60	Male	Bangladeshi	Married	No Literacy	Daily Labour	Follow-up Visit	Chronic	Strongly Agree	Strongly Agree	Strongly Agree	Strongly Disagree	Strongly Agree	Strongly Agree	Strongly Disagree	Strongly Agree	Strongly Disagree	Strongly Disagree	Strongly Agree	Strongly Disagree	Strongly Disagree	Strongly Disagree	Strongly Agree	Strongly Disagree	Strongly Disagree	Strongly Agree
18-39	Female	Rohingya	Married	No Literacy	Daily Labour	Follow-up Visit	Chronic	Agree	Agree	Strongly Agree	Disagree	Strongly Agree	Agree	Strongly Disagree	Agree	Strongly Disagree	Strongly Disagree	Agree	Disagree	Strongly Disagree	Disagree	Agree	Disagree	Strongly Disagree	Strongly Agree
40-59	Female	Rohingya	Widowed	No Literacy	Depends only on humanitarian aids	Follow-up Visit	Chronic	Agree	Agree	Uncertain	Strongly Disagree	Strongly Agree	Agree	Strongly Disagree	Agree	Strongly Disagree	Strongly Disagree	Agree	Disagree	Disagree	Disagree	Agree	Disagree	Strongly Disagree	Strongly Agree
18-39	Female	Rohingya	Widowed	No Literacy	Depends only on humanitarian aids	Follow-up Visit	Chronic	Agree	Agree	Strongly Agree	Disagree	Strongly Agree	Agree	Strongly Disagree	Strongly Agree	Strongly Disagree	Strongly Disagree	Agree	Disagree	Strongly Disagree	Disagree	Agree	Strongly Disagree	Strongly Disagree	Strongly Agree
18-39	Female	Rohingya	Married	No Literacy	Depends only on humanitarian aids	Follow-up Visit	Chronic	Agree	Agree	Strongly Agree	Disagree	Strongly Agree	Agree	Strongly Disagree	Uncertain	Strongly Disagree	Strongly Disagree	Strongly Agree	Disagree	Disagree	Disagree	Agree	Disagree	Strongly Disagree	Agree
18-39	Female	Rohingya	Married	No Literacy	Depends only on humanitarian aids	Follow-up Visit	Chronic	Agree	Uncertain	Agree	Disagree	Agree	Agree	Strongly Disagree	Strongly Agree	Strongly Disagree	Strongly Disagree	Agree	Disagree	Disagree	Strongly Disagree	Agree	Strongly Disagree	Disagree	Agree
18-39	Female	Rohingya	Married	No Literacy	Depends only on humanitarian aids	Follow-up Visit	Chronic	Agree	Agree	Agree	Disagree	Strongly Agree	Agree	Strongly Disagree	Agree	Strongly Disagree	Strongly Disagree	Agree	Disagree	Strongly Disagree	Disagree	Agree	Disagree	Disagree	Agree
18-39	Female	Rohingya	Married	No Literacy	Depends only on humanitarian aids	Follow-up Visit	Chronic	Strongly Agree	Agree	Agree	Strongly Disagree	Strongly Agree	Agree	Strongly Disagree	Agree	Strongly Disagree	Strongly Disagree	Strongly Agree	Disagree	Strongly Disagree	Disagree	Agree	Disagree	Agree	Agree
18-39	Female	Rohingya	Married	No Literacy	Depends only on humanitarian aids	Follow-up Visit	Chronic	Strongly Agree	Agree	Agree	Disagree	Strongly Agree	Agree	Strongly Disagree	Agree	Strongly Disagree	Strongly Disagree	Agree	Strongly Disagree	Strongly Disagree	Disagree	Agree	Disagree	Disagree	Agree
40-59	Female	Rohingya	Widowed	No Literacy	Depends only on humanitarian aids	New Visit	Acute	Agree	Agree	Strongly Agree	Strongly Disagree	Strongly Agree	Agree	Strongly Disagree	Strongly Agree	Strongly Disagree	Strongly Disagree	Agree	Disagree	Disagree	Disagree	Agree	Strongly Disagree	Disagree	Agree
18-39	Female	Rohingya	Married	No Literacy	Daily Labour	Follow-up Visit	Chronic	Agree	Strongly Agree	Strongly Agree	Disagree	Strongly Agree	Agree	Strongly Disagree	Strongly Agree	Strongly Disagree	Strongly Disagree	Strongly Agree	Strongly Disagree	Disagree	Strongly Disagree	Strongly Agree	Strongly Disagree	Disagree	Agree
18-39	Female	Rohingya	Married	No Literacy	Depends only on humanitarian aids	Follow-up Visit	Chronic	Agree	Uncertain	Agree	Strongly Agree	Strongly Agree	Agree	Strongly Disagree	Agree	Strongly Disagree	Strongly Disagree	Agree	Disagree	Strongly Disagree	Disagree	Agree	Strongly Disagree	Agree	Strongly Agree
18-39	Female	Rohingya	Married	Basic Literacy	Depends only on humanitarian aids	Follow-up Visit	Chronic	Agree	Strongly Agree	Agree	Agree	Strongly Agree	Agree	Strongly Disagree	Agree	Strongly Disagree	Disagree	Agree	Disagree	Strongly Disagree	Disagree	Agree	Strongly Disagree	Disagree	Agree
18-39	Female	Rohingya	Married	No Literacy	Small Business	Follow-up Visit	Chronic	Agree	Uncertain	Agree	Strongly Disagree	Strongly Agree	Agree	Strongly Disagree	Agree	Strongly Disagree	Disagree	Strongly Agree	Disagree	Strongly Disagree	Strongly Disagree	Disagree	Strongly Disagree	Agree	Agree
18-39	Female	Rohingya	Married	No Literacy	Depends only on humanitarian aids	New Visit	Acute	Agree	Strongly Agree	Uncertain	Disagree	Agree	Strongly Agree	Strongly Disagree	Agree	Strongly Disagree	Strongly Disagree	Agree	Disagree	Strongly Disagree	Disagree	Agree	Strongly Disagree	Disagree	Strongly Agree
18-39	Female	Rohingya	Married	No Literacy	Daily Labour	Follow-up Visit	Chronic	Agree	Strongly Agree	Agree	Strongly Disagree	Strongly Agree	Agree	Strongly Disagree	Agree	Strongly Disagree	Disagree	Agree	Strongly Disagree	Disagree	Strongly Disagree	Agree	Strongly Disagree	Strongly Disagree	Strongly Agree
40-59	Male	Rohingya	Married	No Literacy	Depends only on humanitarian aids	Follow-up Visit	Chronic	Agree	Strongly Agree	Agree	Disagree	Strongly Agree	Agree	Strongly Disagree	Agree	Strongly Disagree	Strongly Disagree	Agree	Disagree	Disagree	Disagree	Agree	Disagree	Agree	Strongly Agree
18-39	Female	Rohingya	Married	No Literacy	Daily Labour	Follow-up Visit	Chronic	Agree	Uncertain	Strongly Agree	Disagree	Strongly Agree	Agree	Strongly Disagree	Strongly Agree	Strongly Disagree	Disagree	Agree	Disagree	Disagree	Disagree	Strongly Disagree	Disagree	Strongly Disagree	Agree
40-59	Male	Rohingya	Married	No Literacy	Daily Labour	New Visit	Acute	Agree	Uncertain	Uncertain	Agree	Strongly Agree	Agree	Strongly Disagree	Agree	Strongly Disagree	Disagree	Agree	Strongly Disagree	Disagree	Disagree	Agree	Agree	Agree	Strongly Agree
18-39	Female	Rohingya	Married	Basic Literacy	Daily Labour	New Visit	Acute	Agree	Agree	Strongly Agree	Disagree	Strongly Agree	Agree	Strongly Disagree	Agree	Strongly Disagree	Disagree	Agree	Strongly Disagree	Disagree	Disagree	Agree	Disagree	Strongly Disagree	Strongly Agree
18-39	Female	Rohingya	Married	No Literacy	Daily Labour	Follow-up Visit	Acute	Agree	Agree	Strongly Agree	Disagree	Strongly Agree	Agree	Strongly Disagree	Strongly Agree	Agree	Strongly Disagree	Strongly Agree	Disagree	Disagree	Strongly Disagree	Agree	Agree	Disagree	Strongly Agree
18-39	Female	Rohingya	Married	No Literacy	Daily Labour	Follow-up Visit	Acute	Agree	Agree	Strongly Agree	Strongly Disagree	Strongly Agree	Strongly Agree	Strongly Disagree	Disagree	Disagree	Strongly Disagree	Strongly Agree	Strongly Disagree	Uncertain	Strongly Disagree	Agree	Agree	Strongly Disagree	Strongly Agree
40-59	Female	Rohingya	Married	No Literacy	Teacher	Follow-up Visit	Acute	Strongly Agree	Agree	Agree	Strongly Disagree	Strongly Agree	Strongly Agree	Strongly Disagree	Agree	Agree	Strongly Disagree	Strongly Agree	Strongly Disagree	Strongly Disagree	Strongly Disagree	Agree	Agree	Strongly Disagree	Strongly Agree
18-39	Female	Rohingya	Married	No Literacy	Daily Labour	Follow-up Visit	Chronic	Strongly Agree	Strongly Agree	Strongly Agree	Strongly Disagree	Strongly Agree	Strongly Agree	Strongly Disagree	Disagree	Disagree	Strongly Disagree	Strongly Agree	Strongly Disagree	Strongly Disagree	Strongly Disagree	Agree	Disagree	Strongly Disagree	Strongly Agree
40-59	Female	Rohingya	Married	No Literacy	Depends only on humanitarian aids	New Visit	Acute	Strongly Agree	Agree	Strongly Agree	Strongly Disagree	Strongly Agree	Strongly Agree	Strongly Disagree	Strongly Disagree	Disagree	Strongly Disagree	Strongly Agree	Strongly Disagree	Strongly Disagree	Strongly Disagree	Agree	Disagree	Strongly Disagree	Strongly Agree
18-39	Female	Rohingya	Married	No Literacy	Small Business	Follow-up Visit	Acute	Agree	Strongly Agree	Strongly Agree	Disagree	Agree	Strongly Agree	Disagree	Strongly Disagree	Agree	Strongly Disagree	Strongly Agree	Strongly Disagree	Strongly Disagree	Strongly Disagree	Agree	Disagree	Strongly Disagree	Strongly Agree
18-39	Female	Rohingya	Married	No Literacy	Daily Labour	Follow-up Visit	Acute	Strongly Agree	Strongly Agree	Agree	Disagree	Agree	Strongly Agree	Strongly Disagree	Agree	Disagree	Strongly Disagree	Strongly Agree	Disagree	Strongly Disagree	Strongly Disagree	Strongly Agree	Agree	Strongly Disagree	Strongly Agree
18-39	Female	Rohingya	Married	No Literacy	Daily Labour	Follow-up Visit	Acute	Strongly Agree	Uncertain	Strongly Agree	Strongly Disagree	Strongly Agree	Strongly Agree	Strongly Disagree	Agree	Disagree	Strongly Disagree	Strongly Agree	Strongly Disagree	Strongly Disagree	Strongly Disagree	Strongly Agree	Strongly Disagree	Strongly Disagree	Agree
40-59	Female	Rohingya	Married	No Literacy	Depends only on humanitarian aids	Follow-up Visit	Acute	Agree	Strongly Agree	Strongly Agree	Disagree	Strongly Agree	Strongly Agree	Strongly Disagree	Strongly Disagree	Agree	Strongly Disagree	Strongly Agree	Strongly Disagree	Disagree	Strongly Disagree	Agree	Agree	Strongly Disagree	Agree
18-39	Female	Rohingya	Married	No Literacy	NGO Volunteer	Follow-up Visit	Acute	Strongly Agree	Agree	Agree	Strongly Disagree	Uncertain	Agree	Strongly Disagree	Disagree	Agree	Strongly Disagree	Strongly Agree	Strongly Disagree	Strongly Disagree	Strongly Disagree	Agree	Strongly Disagree	Uncertain	Agree
18-39	Female	Rohingya	Married	Functional Literacy	Small Business	New Visit	Acute	Strongly Agree	Agree	Strongly Agree	Strongly Disagree	Strongly Agree	Agree	Strongly Disagree	Agree	Agree	Strongly Disagree	Strongly Agree	Disagree	Strongly Disagree	Strongly Disagree	Agree	Disagree	Strongly Disagree	Strongly Agree
18-39	Female	Rohingya	Widowed	No Literacy	Depends only on humanitarian aids	Follow-up Visit	Chronic	Agree	Uncertain	Agree	Disagree	Agree	Strongly Agree	Agree	Strongly Disagree	Agree	Strongly Disagree	Strongly Agree	Strongly Disagree	Strongly Disagree	Strongly Disagree	Agree	Disagree	Strongly Disagree	Agree
18-39	Female	Rohingya	Married	No Literacy	Daily Labour	Follow-up Visit	Acute	Agree	Strongly Agree	Agree	Disagree	Strongly Agree	Disagree	Strongly Disagree	Strongly Disagree	Agree	Strongly Disagree	Strongly Agree	Strongly Disagree	Agree	Disagree	Agree	Strongly Agree	Strongly Disagree	Strongly Agree
18-39	Female	Rohingya	Married	No Literacy	NGO Volunteer	Follow-up Visit	Acute	Strongly Agree	Agree	Agree	Strongly Disagree	Strongly Agree	Strongly Agree	Strongly Disagree	Strongly Agree	Agree	Strongly Disagree	Strongly Agree	Strongly Disagree	Strongly Disagree	Strongly Disagree	Strongly Agree	Strongly Disagree	Strongly Disagree	Strongly Agree
18-39	Female	Rohingya	Married	No Literacy	Depends only on humanitarian aids	Follow-up Visit	Chronic	Strongly Agree	Agree	Agree	Disagree	Strongly Agree	Strongly Agree	Strongly Disagree	Strongly Agree	Disagree	Strongly Disagree	Strongly Agree	Strongly Disagree	Strongly Disagree	Strongly Disagree	Strongly Agree	Strongly Disagree	Strongly Disagree	Strongly Agree
18-39	Female	Rohingya	Married	No Literacy	Small Business	Follow-up Visit	Chronic	Strongly Agree	Strongly Agree	Strongly Agree	Strongly Disagree	Strongly Agree	Strongly Agree	Strongly Disagree	Strongly Agree	Disagree	Strongly Disagree	Strongly Agree	Strongly Disagree	Strongly Disagree	Strongly Disagree	Strongly Agree	Strongly Disagree	Strongly Disagree	Strongly Agree
40-59	Male	Rohingya	Married	No Literacy	Daily Labour	Follow-up Visit	Acute	Strongly Agree	Strongly Agree	Strongly Agree	Strongly Disagree	Strongly Agree	Strongly Agree	Strongly Disagree	Strongly Agree	Disagree	Strongly Disagree	Strongly Agree	Strongly Disagree	Strongly Disagree	Strongly Disagree	Strongly Agree	Disagree	Strongly Disagree	Strongly Agree
18-39	Female	Rohingya	Married	No Literacy	Teacher	Follow-up Visit	Acute	Agree	Agree	Agree	Disagree	Strongly Agree	Strongly Agree	Strongly Disagree	Strongly Agree	Disagree	Strongly Disagree	Strongly Agree	Strongly Disagree	Strongly Disagree	Strongly Disagree	Strongly Agree	Disagree	Strongly Disagree	Strongly Agree
18-39	Female	Rohingya	Married	No Literacy	Daily Labour	Follow-up Visit	Chronic	Strongly Agree	Strongly Agree	Strongly Agree	Strongly Disagree	Strongly Agree	Strongly Agree	Strongly Disagree	Strongly Agree	Strongly Disagree	Strongly Disagree	Strongly Agree	Strongly Disagree	Strongly Disagree	Strongly Disagree	Strongly Agree	Strongly Disagree	Strongly Disagree	Strongly Agree
40-59	Female	Rohingya	Married	No Literacy	Depends only on humanitarian aids	Follow-up Visit	Acute	Agree	Disagree	Agree	Disagree	Strongly Agree	Strongly Agree	Strongly Disagree	Strongly Agree	Uncertain	Strongly Disagree	Strongly Agree	Strongly Disagree	Strongly Disagree	Strongly Disagree	Strongly Agree	Strongly Disagree	Strongly Disagree	Strongly Agree
40-59	Female	Rohingya	Married	No Literacy	Depends only on humanitarian aids	Follow-up Visit	Acute	Strongly Agree	Agree	Strongly Agree	Strongly Disagree	Strongly Agree	Strongly Agree	Strongly Disagree	Strongly Agree	Disagree	Strongly Disagree	Strongly Agree	Strongly Disagree	Strongly Disagree	Strongly Disagree	Strongly Agree	Strongly Disagree	Strongly Disagree	Strongly Agree
40-59	Female	Rohingya	Married	No Literacy	Daily Labour	Follow-up Visit	Acute	Strongly Agree	Agree	Strongly Agree	Strongly Disagree	Strongly Agree	Strongly Agree	Strongly Disagree	Strongly Agree	Disagree	Strongly Disagree	Agree	Strongly Disagree	Strongly Disagree	Strongly Disagree	Strongly Agree	Strongly Disagree	Strongly Disagree	Strongly Agree
18-39	Female	Rohingya	Married	No Literacy	NGO Volunteer	Follow-up Visit	Acute	Strongly Agree	Strongly Agree	Strongly Agree	Strongly Disagree	Strongly Agree	Strongly Agree	Strongly Disagree	Strongly Agree	Strongly Disagree	Strongly Disagree	Strongly Agree	Strongly Disagree	Strongly Disagree	Strongly Disagree	Strongly Agree	Strongly Disagree	Strongly Disagree	Strongly Agree
18-39	Female	Rohingya	Married	No Literacy	Small Business	Follow-up Visit	Acute	Strongly Agree	Agree	Strongly Agree	Strongly Disagree	Strongly Agree	Strongly Agree	Strongly Disagree	Strongly Agree	Agree	Strongly Disagree	Strongly Agree	Strongly Disagree	Strongly Disagree	Strongly Disagree	Strongly Agree	Strongly Disagree	Strongly Disagree	Strongly Agree
40-59	Female	Rohingya	Widowed	No Literacy	Daily Labour	Follow-up Visit	Acute	Strongly Agree	Strongly Agree	Strongly Agree	Strongly Disagree	Strongly Agree	Strongly Agree	Strongly Disagree	Strongly Agree	Agree	Strongly Disagree	Strongly Agree	Strongly Disagree	Strongly Disagree	Strongly Disagree	Strongly Agree	Strongly Disagree	Strongly Disagree	Strongly Agree
18-39	Female	Rohingya	Married	No Literacy	Daily Labour	Follow-up Visit	Acute	Uncertain	Agree	Uncertain	Uncertain	Strongly Agree	Agree	Strongly Disagree	Strongly Agree	Disagree	Agree	Disagree	Uncertain	Agree	Strongly Disagree	Agree	Agree	Agree	Strongly Agree
18-39	Female	Rohingya	Married	No Literacy	Others	Follow-up Visit	Acute	Strongly Agree	Strongly Agree	Strongly Agree	Strongly Disagree	Strongly Agree	Strongly Agree	Strongly Disagree	Strongly Agree	Strongly Disagree	Strongly Disagree	Strongly Agree	Strongly Disagree	Strongly Disagree	Strongly Disagree	Strongly Agree	Strongly Disagree	Strongly Disagree	Strongly Agree
40-59	Female	Rohingya	Widowed	No Literacy	Depends only on humanitarian aids	Follow-up Visit	Acute	Strongly Agree	Strongly Agree	Strongly Agree	Strongly Disagree	Strongly Agree	Strongly Agree	Strongly Disagree	Strongly Agree	Disagree	Strongly Disagree	Strongly Agree	Strongly Disagree	Strongly Disagree	Strongly Disagree	Strongly Agree	Strongly Disagree	Strongly Disagree	Strongly Agree
18-39	Female	Rohingya	Married	No Literacy	Masonry	Follow-up Visit	Acute	Strongly Agree	Agree	Strongly Agree	Strongly Disagree	Strongly Disagree	Agree	Strongly Disagree	Strongly Agree	Strongly Disagree	Strongly Disagree	Strongly Agree	Strongly Disagree	Strongly Disagree	Strongly Disagree	Strongly Agree	Strongly Disagree	Strongly Disagree	Strongly Agree
18-39	Female	Rohingya	Married	No Literacy	NGO Volunteer	Follow-up Visit	Acute	Strongly Agree	Agree	Agree	Strongly Disagree	Strongly Agree	Strongly Agree	Strongly Disagree	Strongly Agree	Strongly Disagree	Strongly Disagree	Strongly Agree	Strongly Disagree	Strongly Disagree	Strongly Disagree	Strongly Agree	Strongly Disagree	Strongly Disagree	Strongly Agree
≥60	Female	Rohingya	Widowed	No Literacy	NGO Volunteer	Follow-up Visit	Chronic	Strongly Agree	Strongly Agree	Strongly Agree	Strongly Disagree	Strongly Agree	Strongly Agree	Strongly Disagree	Strongly Agree	Strongly Disagree	Strongly Disagree	Strongly Agree	Strongly Disagree	Strongly Disagree	Strongly Disagree	Strongly Agree	Strongly Disagree	Strongly Disagree	Strongly Agree
40-59	Female	Bangladeshi	Married	Functional Literacy	Others	New Visit	Acute	Strongly Agree	Agree	Strongly Agree	Uncertain	Strongly Agree	Strongly Agree	Strongly Disagree	Strongly Agree	Strongly Disagree	Strongly Disagree	Strongly Agree	Strongly Disagree	Strongly Disagree	Strongly Disagree	Strongly Agree	Strongly Disagree	Strongly Disagree	Strongly Agree
≥60	Male	Rohingya	Married	No Literacy	Others	Follow-up Visit	Chronic	Strongly Agree	Agree	Strongly Agree	Strongly Disagree	Agree	Strongly Agree	Strongly Disagree	Strongly Agree	Agree	Strongly Disagree	Strongly Agree	Strongly Disagree	Strongly Disagree	Strongly Disagree	Strongly Agree	Strongly Disagree	Strongly Disagree	Strongly Agree
40-59	Male	Rohingya	Married	No Literacy	Depends only on humanitarian aids	Follow-up Visit	Chronic	Strongly Agree	Strongly Agree	Strongly Agree	Strongly Disagree	Strongly Agree	Strongly Agree	Strongly Disagree	Strongly Agree	Strongly Disagree	Strongly Disagree	Strongly Agree	Strongly Disagree	Strongly Disagree	Strongly Disagree	Strongly Agree	Strongly Disagree	Strongly Disagree	Strongly Agree
18-39	Female	Rohingya	Widowed	Functional Literacy	Depends only on humanitarian aids	Follow-up Visit	Chronic	Strongly Agree	Strongly Agree	Strongly Agree	Strongly Disagree	Strongly Agree	Strongly Agree	Strongly Disagree	Strongly Agree	Strongly Disagree	Strongly Disagree	Strongly Agree	Strongly Disagree	Strongly Disagree	Strongly Disagree	Strongly Agree	Strongly Disagree	Strongly Disagree	Strongly Agree
18-39	Female	Rohingya	Married	No Literacy	Daily Labour	Follow-up Visit	Chronic	Strongly Agree	Strongly Agree	Strongly Agree	Strongly Disagree	Strongly Agree	Strongly Agree	Strongly Disagree	Strongly Agree	Strongly Disagree	Strongly Disagree	Strongly Agree	Strongly Disagree	Strongly Disagree	Strongly Disagree	Strongly Agree	Strongly Disagree	Strongly Disagree	Strongly Agree
≥60	Female	Rohingya	Married	No Literacy	Depends only on humanitarian aids	Follow-up Visit	Chronic	Strongly Agree	Strongly Agree	Strongly Agree	Strongly Disagree	Strongly Agree	Strongly Agree	Strongly Disagree	Strongly Agree	Strongly Disagree	Strongly Disagree	Strongly Agree	Strongly Disagree	Strongly Disagree	Strongly Disagree	Strongly Agree	Strongly Disagree	Strongly Disagree	Strongly Agree
18-39	Female	Rohingya	Married	No Literacy	Daily Labour	Follow-up Visit	Chronic	Strongly Agree	Strongly Agree	Strongly Agree	Strongly Disagree	Strongly Agree	Strongly Agree	Strongly Disagree	Strongly Agree	Strongly Disagree	Strongly Disagree	Strongly Agree	Strongly Disagree	Strongly Disagree	Uncertain	Strongly Agree	Strongly Disagree	Strongly Disagree	Strongly Agree
40-59	Female	Rohingya	Married	No Literacy	Depends only on humanitarian aids	Follow-up Visit	Chronic	Strongly Agree	Strongly Agree	Strongly Agree	Strongly Disagree	Strongly Agree	Strongly Agree	Strongly Disagree	Strongly Agree	Strongly Disagree	Strongly Disagree	Strongly Agree	Strongly Disagree	Strongly Disagree	Strongly Disagree	Strongly Agree	Strongly Disagree	Strongly Disagree	Strongly Agree
18-39	Female	Rohingya	Married	No Literacy	Daily Labour	Follow-up Visit	Chronic	Strongly Agree	Strongly Agree	Strongly Agree	Strongly Disagree	Strongly Agree	Strongly Agree	Strongly Disagree	Strongly Agree	Strongly Disagree	Strongly Disagree	Strongly Agree	Strongly Disagree	Strongly Disagree	Strongly Disagree	Strongly Agree	Strongly Disagree	Strongly Disagree	Strongly Agree
≥60	Female	Rohingya	Widowed	No Literacy	Depends only on humanitarian aids	Follow-up Visit	Acute	Strongly Agree	Agree	Agree	Strongly Disagree	Strongly Agree	Strongly Agree	Strongly Disagree	Disagree	Agree	Strongly Disagree	Strongly Agree	Strongly Disagree	Strongly Disagree	Strongly Disagree	Strongly Agree	Disagree	Strongly Disagree	Strongly Agree
18-39	Female	Rohingya	Married	No Literacy	Small Business	New Visit	Acute	Agree	Agree	Strongly Agree	Disagree	Strongly Agree	Strongly Agree	Strongly Disagree	Agree	Uncertain	Strongly Disagree	Strongly Agree	Strongly Disagree	Strongly Disagree	Strongly Disagree	Strongly Agree	Strongly Disagree	Strongly Disagree	Strongly Agree
18-39	Female	Rohingya	Married	No Literacy	NGO Volunteer	New Visit	Acute	Strongly Agree	Uncertain	Strongly Agree	Disagree	Agree	Strongly Agree	Strongly Disagree	Agree	Strongly Disagree	Strongly Disagree	Strongly Agree	Strongly Disagree	Strongly Disagree	Strongly Disagree	Strongly Agree	Strongly Disagree	Strongly Disagree	Strongly Agree
18-39	Male	Rohingya	Unmarried	Functional Literacy	Teacher	New Visit	Acute	Strongly Agree	Agree	Agree	Disagree	Strongly Agree	Strongly Agree	Strongly Disagree	Strongly Agree	Uncertain	Strongly Disagree	Strongly Agree	Strongly Disagree	Strongly Disagree	Strongly Disagree	Strongly Agree	Strongly Disagree	Strongly Disagree	Strongly Agree
18-39	Female	Rohingya	Married	No Literacy	Daily Labour	New Visit	Acute	Strongly Agree	Strongly Agree	Strongly Agree	Disagree	Agree	Strongly Agree	Strongly Disagree	Agree	Strongly Disagree	Strongly Disagree	Strongly Agree	Strongly Disagree	Strongly Disagree	Strongly Disagree	Strongly Agree	Disagree	Strongly Disagree	Strongly Agree
18-39	Female	Bangladeshi	Married	Functional Literacy	Small Business	New Visit	Acute	Agree	Agree	Uncertain	Strongly Disagree	Strongly Agree	Strongly Agree	Strongly Disagree	Strongly Agree	Uncertain	Strongly Disagree	Strongly Agree	Strongly Disagree	Strongly Disagree	Strongly Disagree	Strongly Agree	Strongly Disagree	Strongly Disagree	Strongly Agree
18-39	Female	Rohingya	Married	No Literacy	Depends only on humanitarian aids	New Visit	Acute	Strongly Agree	Agree	Agree	Disagree	Strongly Agree	Strongly Agree	Strongly Disagree	Strongly Disagree	Uncertain	Strongly Disagree	Strongly Agree	Strongly Disagree	Strongly Disagree	Strongly Disagree	Strongly Agree	Disagree	Strongly Disagree	Strongly Agree
18-39	Female	Rohingya	Married	No Literacy	Daily Labour	New Visit	Acute	Strongly Agree	Uncertain	Agree	Disagree	Agree	Strongly Agree	Strongly Disagree	Agree	Strongly Disagree	Strongly Disagree	Strongly Agree	Strongly Disagree	Strongly Disagree	Strongly Disagree	Strongly Agree	Disagree	Strongly Disagree	Strongly Agree
18-39	Female	Rohingya	Married	No Literacy	Depends only on humanitarian aids	New Visit	Acute	Strongly Agree	Strongly Agree	Agree	Disagree	Strongly Agree	Strongly Agree	Strongly Disagree	Strongly Disagree	Strongly Agree	Strongly Disagree	Strongly Agree	Strongly Disagree	Strongly Disagree	Strongly Disagree	Strongly Agree	Disagree	Strongly Disagree	Agree
18-39	Female	Rohingya	Married	No Literacy	NGO Volunteer	Follow-up Visit	Acute	Strongly Agree	Strongly Agree	Strongly Agree	Disagree	Strongly Agree	Strongly Agree	Strongly Disagree	Strongly Agree	Strongly Disagree	Strongly Disagree	Strongly Agree	Strongly Disagree	Strongly Disagree	Strongly Disagree	Strongly Agree	Strongly Disagree	Strongly Disagree	Strongly Agree
18-39	Female	Rohingya	Married	No Literacy	Daily Labour	New Visit	Chronic	Strongly Agree	Agree	Agree	Disagree	Agree	Strongly Agree	Strongly Disagree	Strongly Disagree	Uncertain	Strongly Disagree	Strongly Agree	Strongly Disagree	Strongly Disagree	Strongly Disagree	Strongly Agree	Agree	Strongly Disagree	Agree
18-39	Female	Rohingya	Married	Functional Literacy	Teacher	New Visit	Acute	Strongly Agree	Agree	Agree	Disagree	Strongly Agree	Strongly Agree	Strongly Disagree	Strongly Agree	Strongly Disagree	Strongly Disagree	Strongly Agree	Strongly Disagree	Strongly Disagree	Strongly Disagree	Strongly Agree	Strongly Disagree	Strongly Disagree	Strongly Agree
18-39	Female	Rohingya	Married	No Literacy	Small Business	New Visit	Acute	Agree	Agree	Agree	Disagree	Strongly Agree	Strongly Agree	Strongly Disagree	Agree	Uncertain	Strongly Disagree	Strongly Agree	Strongly Disagree	Strongly Disagree	Strongly Disagree	Strongly Agree	Strongly Disagree	Strongly Disagree	Strongly Agree
≥60	Male	Rohingya	Married	Basic Literacy	Depends only on humanitarian aids	New Visit	Chronic	Strongly Agree	Disagree	Agree	Disagree	Strongly Disagree	Strongly Agree	Strongly Agree	Strongly Disagree	Uncertain	Strongly Disagree	Strongly Agree	Strongly Disagree	Strongly Disagree	Strongly Disagree	Strongly Agree	Disagree	Strongly Disagree	Strongly Agree
40-59	Female	Rohingya	Married	No Literacy	Depends only on humanitarian aids	New Visit	Chronic	Strongly Agree	Agree	Strongly Agree	Strongly Disagree	Agree	Strongly Agree	Strongly Disagree	Strongly Disagree	Agree	Strongly Disagree	Strongly Agree	Strongly Disagree	Strongly Disagree	Strongly Disagree	Strongly Agree	Agree	Strongly Disagree	Strongly Agree
18-39	Female	Rohingya	Married	No Literacy	Depends only on humanitarian aids	New Visit	Chronic	Strongly Agree	Uncertain	Agree	Agree	Agree	Strongly Agree	Strongly Disagree	Strongly Disagree	Agree	Strongly Disagree	Strongly Agree	Strongly Disagree	Strongly Disagree	Strongly Disagree	Agree	Disagree	Strongly Disagree	Strongly Agree
40-59	Female	Rohingya	Widowed	No Literacy	Depends only on humanitarian aids	New Visit	Acute	Strongly Agree	Agree	Strongly Agree	Disagree	Agree	Strongly Agree	Strongly Disagree	Strongly Disagree	Uncertain	Strongly Disagree	Strongly Agree	Strongly Disagree	Strongly Disagree	Strongly Disagree	Agree	Disagree	Strongly Disagree	Agree
18-39	Female	Rohingya	Married	No Literacy	Depends only on humanitarian aids	New Visit	Chronic	Agree	Strongly Disagree	Uncertain	Disagree	Strongly Disagree	Agree	Agree	Strongly Disagree	Agree	Strongly Disagree	Strongly Agree	Strongly Disagree	Strongly Disagree	Strongly Disagree	Agree	Disagree	Agree	Strongly Agree
18-39	Female	Rohingya	Married	No Literacy	Depends only on humanitarian aids	New Visit	Acute	Strongly Agree	Strongly Agree	Agree	Strongly Disagree	Strongly Agree	Strongly Agree	Strongly Disagree	Disagree	Uncertain	Strongly Disagree	Strongly Agree	Strongly Disagree	Strongly Disagree	Strongly Disagree	Strongly Agree	Strongly Disagree	Strongly Disagree	Strongly Agree
≥60	Male	Rohingya	Married	No Literacy	Small Business	New Visit	Chronic	Strongly Agree	Strongly Disagree	Agree	Disagree	Strongly Disagree	Strongly Agree	Agree	Agree	Uncertain	Strongly Disagree	Strongly Agree	Strongly Disagree	Strongly Disagree	Strongly Disagree	Strongly Agree	Strongly Disagree	Strongly Disagree	Strongly Agree
18-39	Female	Rohingya	Divorced	No Literacy	Depends only on humanitarian aids	Follow-up Visit	Chronic	Strongly Agree	Agree	Strongly Agree	Disagree	Strongly Agree	Strongly Agree	Strongly Disagree	Strongly Disagree	Agree	Strongly Disagree	Strongly Agree	Strongly Disagree	Strongly Disagree	Strongly Disagree	Strongly Agree	Strongly Disagree	Strongly Disagree	Strongly Agree
≥60	Male	Rohingya	Married	No Literacy	Depends only on humanitarian aids	New Visit	Acute	Strongly Agree	Uncertain	Agree	Disagree	Strongly Agree	Strongly Agree	Strongly Disagree	Disagree	Agree	Strongly Disagree	Strongly Agree	Strongly Disagree	Strongly Disagree	Strongly Disagree	Strongly Agree	Agree	Strongly Disagree	Strongly Agree
18-39	Female	Rohingya	Married	Functional Literacy	NGO Volunteer	Follow-up Visit	Acute	Strongly Agree	Agree	Strongly Agree	Disagree	Strongly Agree	Strongly Agree	Strongly Disagree	Agree	Uncertain	Strongly Disagree	Strongly Agree	Strongly Disagree	Strongly Disagree	Strongly Disagree	Strongly Agree	Strongly Disagree	Strongly Disagree	Strongly Agree
40-59	Female	Rohingya	Married	No Literacy	Daily Labour	New Visit	Acute	Agree	Strongly Agree	Uncertain	Disagree	Strongly Agree	Agree	Strongly Disagree	Agree	Strongly Disagree	Strongly Disagree	Agree	Disagree	Disagree	Disagree	Agree	Strongly Disagree	Disagree	Agree
≥60	Male	Rohingya	Married	No Literacy	Daily Labour	New Visit	Acute	Strongly Agree	Agree	Agree	Disagree	Strongly Agree	Agree	Strongly Disagree	Agree	Strongly Disagree	Disagree	Strongly Agree	Disagree	Strongly Disagree	Disagree	Agree	Disagree	Disagree	Agree
40-59	Male	Rohingya	Married	No Literacy	Depends only on humanitarian aids	Follow-up Visit	Chronic	Strongly Agree	Agree	Agree	Disagree	Strongly Agree	Agree	Strongly Disagree	Agree	Strongly Disagree	Strongly Disagree	Agree	Disagree	Strongly Disagree	Disagree	Agree	Strongly Disagree	Strongly Disagree	Strongly Agree
≥60	Male	Rohingya	Widowed	No Literacy	Depends only on humanitarian aids	Follow-up Visit	Chronic	Agree	Uncertain	Agree	Strongly Disagree	Strongly Agree	Agree	Strongly Disagree	Agree	Strongly Disagree	Strongly Disagree	Agree	Disagree	Strongly Disagree	Disagree	Strongly Agree	Agree	Disagree	Agree
18-39	Female	Rohingya	Married	No Literacy	Daily Labour	New Visit	Acute	Agree	Uncertain	Strongly Agree	Disagree	Strongly Agree	Agree	Strongly Disagree	Agree	Strongly Disagree	Strongly Disagree	Agree	Disagree	Strongly Disagree	Disagree	Agree	Disagree	Strongly Disagree	Strongly Agree
40-59	Male	Rohingya	Married	No Literacy	Depends only on humanitarian aids	New Visit	Acute	Agree	Agree	Agree	Disagree	Strongly Agree	Agree	Strongly Disagree	Strongly Agree	Strongly Disagree	Strongly Disagree	Strongly Agree	Strongly Disagree	Strongly Disagree	Disagree	Agree	Strongly Disagree	Disagree	Strongly Agree
≥60	Female	Rohingya	Married	No Literacy	Depends only on humanitarian aids	Follow-up Visit	Chronic	Agree	Disagree	Agree	Disagree	Strongly Agree	Agree	Strongly Disagree	Strongly Agree	Strongly Disagree	Disagree	Agree	Disagree	Disagree	Disagree	Agree	Strongly Disagree	Disagree	Agree
40-59	Female	Rohingya	Married	No Literacy	Depends only on humanitarian aids	Follow-up Visit	Chronic	Strongly Agree	Agree	Strongly Agree	Strongly Disagree	Strongly Agree	Agree	Strongly Disagree	Strongly Agree	Strongly Disagree	Strongly Disagree	Agree	Disagree	Strongly Disagree	Disagree	Agree	Disagree	Strongly Disagree	Agree
18-39	Female	Rohingya	Married	No Literacy	Daily Labour	New Visit	Acute	Agree	Agree	Strongly Agree	Disagree	Strongly Agree	Agree	Strongly Disagree	Agree	Strongly Disagree	Disagree	Strongly Agree	Strongly Disagree	Strongly Disagree	Strongly Disagree	Disagree	Disagree	Strongly Disagree	Agree
18-39	Female	Rohingya	Married	Basic Literacy	Small Business	New Visit	Acute	Agree	Agree	Strongly Agree	Disagree	Strongly Agree	Agree	Strongly Disagree	Strongly Agree	Strongly Disagree	Disagree	Agree	Disagree	Disagree	Disagree	Agree	Strongly Disagree	Disagree	Agree
18-39	Female	Rohingya	Married	No Literacy	Depends only on humanitarian aids	New Visit	Acute	Agree	Uncertain	Strongly Agree	Strongly Disagree	Strongly Agree	Agree	Strongly Disagree	Strongly Agree	Strongly Disagree	Strongly Disagree	Strongly Agree	Disagree	Strongly Disagree	Disagree	Agree	Disagree	Disagree	Agree
40-59	Male	Rohingya	Married	No Literacy	Depends only on humanitarian aids	New Visit	Acute	Agree	Strongly Agree	Agree	Disagree	Strongly Agree	Agree	Strongly Disagree	Strongly Agree	Strongly Disagree	Strongly Disagree	Agree	Strongly Disagree	Strongly Disagree	Disagree	Agree	Strongly Disagree	Strongly Disagree	Strongly Agree
18-39	Female	Rohingya	Married	No Literacy	Daily Labour	New Visit	Acute	Agree	Uncertain	Agree	Strongly Disagree	Strongly Agree	Strongly Agree	Strongly Disagree	Agree	Strongly Disagree	Disagree	Agree	Strongly Disagree	Disagree	Disagree	Strongly Agree	Agree	Agree	Agree
18-39	Female	Rohingya	Married	Basic Literacy	NGO Volunteer	New Visit	Acute	Strongly Agree	Agree	Agree	Disagree	Agree	Agree	Strongly Disagree	Strongly Agree	Strongly Disagree	Disagree	Strongly Agree	Disagree	Strongly Disagree	Disagree	Agree	Disagree	Strongly Disagree	Agree
18-39	Male	Rohingya	Married	No Literacy	Daily Labour	New Visit	Acute	Agree	Uncertain	Agree	Disagree	Strongly Agree	Agree	Strongly Disagree	Strongly Agree	Strongly Disagree	Agree	Disagree	Strongly Disagree	Strongly Disagree	Disagree	Agree	Strongly Disagree	Disagree	Agree
18-39	Male	Rohingya	Married	No Literacy	Daily Labour	New Visit	Chronic	Agree	Agree	Strongly Agree	Strongly Disagree	Strongly Agree	Agree	Strongly Disagree	Strongly Agree	Strongly Disagree	Strongly Disagree	Agree	Strongly Disagree	Disagree	Strongly Disagree	Agree	Disagree	Strongly Disagree	Agree
18-39	Male	Rohingya	Married	No Literacy	Tailor	New Visit	Acute	Agree	Strongly Agree	Agree	Strongly Disagree	Strongly Agree	Agree	Disagree	Agree	Strongly Disagree	Strongly Disagree	Agree	Disagree	Strongly Disagree	Strongly Disagree	Agree	Strongly Disagree	Strongly Disagree	Agree
18-39	Male	Rohingya	Unmarried	Basic Literacy	Depends only on humanitarian aids	New Visit	Acute	Agree	Uncertain	Agree	Disagree	Strongly Agree	Agree	Strongly Disagree	Strongly Agree	Disagree	Strongly Disagree	Agree	Disagree	Strongly Disagree	Disagree	Agree	Strongly Disagree	Disagree	Agree
18-39	Female	Rohingya	Married	No Literacy	NGO Volunteer	New Visit	Acute	Agree	Strongly Agree	Agree	Strongly Disagree	Strongly Agree	Strongly Agree	Strongly Disagree	Strongly Agree	Disagree	Strongly Disagree	Agree	Disagree	Strongly Disagree	Disagree	Agree	Strongly Disagree	Strongly Disagree	Agree
18-39	Female	Rohingya	Married	No Literacy	Daily Labour	Follow-up Visit	Acute	Strongly Agree	Strongly Disagree	Strongly Agree	Strongly Disagree	Strongly Agree	Strongly Agree	Strongly Disagree	Agree	Agree	Strongly Disagree	Strongly Agree	Strongly Disagree	Strongly Disagree	Strongly Disagree	Agree	Strongly Disagree	Strongly Disagree	Strongly Agree
≥60	Male	Rohingya	Married	No Literacy	Depends only on humanitarian aids	Follow-up Visit	Chronic	Agree	Agree	Agree	Strongly Disagree	Agree	Strongly Agree	Strongly Disagree	Strongly Disagree	Disagree	Strongly Disagree	Strongly Agree	Strongly Disagree	Disagree	Strongly Disagree	Strongly Agree	Agree	Strongly Disagree	Strongly Agree
18-39	Male	Rohingya	Married	No Literacy	Daily Labour	New Visit	Acute	Strongly Agree	Agree	Strongly Agree	Strongly Disagree	Strongly Agree	Strongly Agree	Strongly Disagree	Strongly Agree	Strongly Disagree	Strongly Disagree	Strongly Agree	Strongly Disagree	Strongly Disagree	Strongly Disagree	Agree	Strongly Disagree	Strongly Disagree	Strongly Agree
18-39	Male	Rohingya	Married	No Literacy	Daily Labour	New Visit	Acute	Agree	Strongly Agree	Strongly Agree	Strongly Disagree	Strongly Agree	Agree	Disagree	Agree	Disagree	Strongly Disagree	Strongly Agree	Strongly Disagree	Agree	Strongly Disagree	Agree	Strongly Disagree	Strongly Disagree	Strongly Agree
18-39	Male	Rohingya	Unmarried	Basic Literacy	Daily Labour	New Visit	Acute	Strongly Agree	Agree	Strongly Agree	Strongly Disagree	Strongly Agree	Strongly Agree	Strongly Disagree	Agree	Strongly Disagree	Strongly Disagree	Strongly Agree	Strongly Disagree	Strongly Disagree	Strongly Disagree	Agree	Agree	Strongly Disagree	Strongly Agree
18-39	Female	Rohingya	Unmarried	Functional Literacy	Teacher	New Visit	Acute	Strongly Agree	Strongly Agree	Agree	Strongly Disagree	Strongly Agree	Strongly Agree	Disagree	Strongly Disagree	Agree	Strongly Disagree	Strongly Agree	Strongly Disagree	Strongly Disagree	Strongly Disagree	Strongly Agree	Agree	Strongly Disagree	Strongly Agree
40-59	Female	Rohingya	Married	No Literacy	Daily Labour	Follow-up Visit	Acute	Agree	Strongly Agree	Uncertain	Strongly Disagree	Strongly Agree	Agree	Strongly Disagree	Strongly Disagree	Agree	Strongly Disagree	Strongly Agree	Disagree	Agree	Strongly Disagree	Agree	Agree	Strongly Disagree	Agree
18-39	Female	Rohingya	Married	No Literacy	NGO Volunteer	Follow-up Visit	Chronic	Strongly Agree	Agree	Strongly Agree	Disagree	Agree	Agree	Disagree	Agree	Agree	Strongly Disagree	Strongly Agree	Strongly Disagree	Strongly Disagree	Strongly Disagree	Agree	Agree	Strongly Disagree	Strongly Agree
18-39	Female	Rohingya	Unmarried	Functional Literacy	NGO Volunteer	New Visit	Acute	Strongly Agree	Agree	Strongly Agree	Disagree	Strongly Agree	Agree	Disagree	Agree	Disagree	Strongly Disagree	Strongly Agree	Disagree	Strongly Disagree	Strongly Disagree	Agree	Strongly Disagree	Strongly Disagree	Agree
18-39	Female	Rohingya	Married	No Literacy	Small Business	Follow-up Visit	Acute	Strongly Agree	Strongly Agree	Strongly Agree	Strongly Disagree	Strongly Agree	Strongly Agree	Strongly Disagree	Agree	Disagree	Strongly Disagree	Strongly Agree	Strongly Disagree	Strongly Disagree	Strongly Disagree	Agree	Agree	Strongly Disagree	Agree
18-39	Female	Rohingya	Married	No Literacy	Daily Labour	Follow-up Visit	Acute	Agree	Agree	Agree	Disagree	Agree	Strongly Agree	Strongly Disagree	Disagree	Disagree	Strongly Disagree	Strongly Agree	Disagree	Uncertain	Strongly Disagree	Strongly Agree	Disagree	Disagree	Agree
18-39	Female	Rohingya	Married	No Literacy	Daily Labour	Follow-up Visit	Acute	Strongly Agree	Agree	Strongly Agree	Disagree	Strongly Agree	Strongly Agree	Strongly Disagree	Agree	Agree	Strongly Disagree	Strongly Agree	Disagree	Strongly Disagree	Strongly Disagree	Agree	Agree	Strongly Disagree	Agree
≥60	Female	Rohingya	Widowed	No Literacy	Small Business	Follow-up Visit	Chronic	Strongly Agree	Agree	Strongly Agree	Strongly Disagree	Strongly Agree	Strongly Agree	Agree	Disagree	Agree	Strongly Disagree	Strongly Agree	Strongly Disagree	Strongly Disagree	Strongly Disagree	Agree	Agree	Strongly Disagree	Strongly Agree
18-39	Male	Rohingya	Married	Basic Literacy	NGO Volunteer	New Visit	Acute	Agree	Strongly Agree	Strongly Agree	Strongly Disagree	Strongly Agree	Strongly Agree	Strongly Disagree	Agree	Strongly Disagree	Strongly Disagree	Strongly Agree	Strongly Disagree	Strongly Disagree	Strongly Disagree	Agree	Agree	Strongly Disagree	Strongly Agree
18-39	Female	Rohingya	Married	No Literacy	Daily Labour	Follow-up Visit	Acute	Strongly Agree	Agree	Strongly Agree	Disagree	Strongly Agree	Strongly Agree	Strongly Disagree	Agree	Strongly Disagree	Strongly Disagree	Strongly Agree	Disagree	Strongly Disagree	Strongly Disagree	Agree	Strongly Disagree	Strongly Disagree	Strongly Agree
18-39	Female	Rohingya	Married	No Literacy	NGO Volunteer	Follow-up Visit	Acute	Strongly Agree	Strongly Agree	Strongly Agree	Strongly Disagree	Strongly Agree	Strongly Agree	Strongly Disagree	Strongly Agree	Strongly Disagree	Strongly Disagree	Strongly Agree	Strongly Disagree	Strongly Disagree	Strongly Disagree	Strongly Agree	Strongly Disagree	Strongly Disagree	Strongly Agree
40-59	Male	Rohingya	Married	No Literacy	NGO Volunteer	Follow-up Visit	Acute	Strongly Agree	Agree	Agree	Strongly Disagree	Strongly Agree	Strongly Agree	Strongly Disagree	Strongly Agree	Strongly Disagree	Strongly Disagree	Strongly Agree	Strongly Disagree	Strongly Disagree	Strongly Disagree	Strongly Agree	Strongly Disagree	Strongly Disagree	Strongly Agree
18-39	Male	Rohingya	Married	No Literacy	Depends only on humanitarian aids	New Visit	Acute	Strongly Agree	Agree	Strongly Agree	Strongly Disagree	Strongly Agree	Strongly Agree	Strongly Disagree	Strongly Agree	Disagree	Strongly Disagree	Strongly Agree	Strongly Disagree	Strongly Disagree	Strongly Disagree	Strongly Agree	Strongly Disagree	Strongly Disagree	Strongly Agree
18-39	Female	Rohingya	Married	No Literacy	Daily Labour	Follow-up Visit	Acute	Strongly Agree	Strongly Agree	Strongly Agree	Strongly Disagree	Strongly Agree	Strongly Agree	Strongly Disagree	Strongly Agree	Strongly Disagree	Strongly Disagree	Strongly Agree	Strongly Disagree	Strongly Disagree	Strongly Disagree	Strongly Agree	Strongly Disagree	Strongly Disagree	Strongly Agree
40-59	Female	Rohingya	Married	No Literacy	Depends only on humanitarian aids	Follow-up Visit	Chronic	Strongly Agree	Strongly Agree	Strongly Agree	Strongly Disagree	Strongly Agree	Strongly Agree	Strongly Disagree	Strongly Agree	Agree	Strongly Disagree	Strongly Agree	Strongly Disagree	Strongly Disagree	Strongly Disagree	Strongly Agree	Disagree	Strongly Disagree	Strongly Agree
18-39	Male	Rohingya	Married	No Literacy	Daily Labour	Follow-up Visit	Acute	Strongly Agree	Agree	Strongly Agree	Strongly Disagree	Strongly Agree	Strongly Agree	Strongly Disagree	Strongly Agree	Strongly Disagree	Strongly Disagree	Strongly Agree	Strongly Disagree	Strongly Disagree	Strongly Disagree	Strongly Agree	Strongly Disagree	Strongly Disagree	Strongly Agree
18-39	Female	Rohingya	Married	No Literacy	Daily Labour	Follow-up Visit	Acute	Strongly Agree	Strongly Agree	Strongly Agree	Strongly Disagree	Strongly Agree	Strongly Agree	Strongly Disagree	Strongly Agree	Disagree	Strongly Disagree	Strongly Agree	Strongly Disagree	Strongly Disagree	Strongly Disagree	Strongly Agree	Strongly Disagree	Strongly Disagree	Strongly Agree
18-39	Female	Rohingya	Married	No Literacy	Small Business	Follow-up Visit	Chronic	Disagree	Disagree	Agree	Disagree	Strongly Agree	Agree	Strongly Disagree	Strongly Agree	Agree	Strongly Disagree	Strongly Agree	Agree	Disagree	Agree	Disagree	Disagree	Agree	Agree
≥60	Female	Rohingya	Married	No Literacy	Depends only on humanitarian aids	New Visit	Acute	Strongly Agree	Strongly Agree	Agree	Strongly Disagree	Strongly Agree	Strongly Agree	Strongly Disagree	Strongly Agree	Strongly Disagree	Strongly Disagree	Strongly Agree	Strongly Disagree	Strongly Disagree	Strongly Disagree	Strongly Agree	Strongly Disagree	Strongly Disagree	Strongly Agree
18-39	Female	Rohingya	Married	No Literacy	Daily Labour	Follow-up Visit	Acute	Strongly Agree	Agree	Strongly Agree	Strongly Disagree	Strongly Agree	Strongly Agree	Strongly Disagree	Strongly Agree	Disagree	Strongly Disagree	Strongly Agree	Strongly Disagree	Strongly Disagree	Strongly Disagree	Strongly Agree	Strongly Disagree	Strongly Disagree	Strongly Agree
18-39	Female	Rohingya	Married	No Literacy	NGO Volunteer	Follow-up Visit	Acute	Strongly Agree	Strongly Agree	Strongly Agree	Strongly Disagree	Strongly Agree	Strongly Agree	Strongly Disagree	Strongly Agree	Strongly Disagree	Strongly Disagree	Strongly Agree	Strongly Disagree	Strongly Disagree	Strongly Disagree	Strongly Agree	Strongly Disagree	Strongly Disagree	Strongly Agree
18-39	Male	Rohingya	Married	No Literacy	Depends only on humanitarian aids	Follow-up Visit	Acute	Strongly Agree	Strongly Agree	Strongly Agree	Disagree	Strongly Agree	Strongly Agree	Strongly Disagree	Strongly Agree	Strongly Disagree	Strongly Disagree	Strongly Agree	Strongly Disagree	Strongly Disagree	Strongly Disagree	Strongly Agree	Strongly Disagree	Strongly Disagree	Strongly Agree
18-39	Female	Rohingya	Married	No Literacy	Masonry	Follow-up Visit	Acute	Strongly Agree	Agree	Strongly Agree	Strongly Disagree	Strongly Agree	Strongly Agree	Strongly Disagree	Strongly Agree	Strongly Disagree	Strongly Disagree	Strongly Agree	Strongly Disagree	Strongly Disagree	Strongly Disagree	Strongly Agree	Strongly Disagree	Strongly Disagree	Strongly Agree
40-59	Female	Rohingya	Married	No Literacy	Teacher	Follow-up Visit	Chronic	Strongly Agree	Agree	Strongly Agree	Strongly Disagree	Strongly Agree	Strongly Agree	Strongly Disagree	Agree	Strongly Disagree	Strongly Disagree	Strongly Agree	Strongly Disagree	Strongly Disagree	Strongly Disagree	Strongly Agree	Strongly Disagree	Strongly Disagree	Strongly Agree
18-39	Female	Rohingya	Married	No Literacy	Masonry	Follow-up Visit	Acute	Strongly Agree	Strongly Agree	Strongly Agree	Strongly Disagree	Strongly Agree	Strongly Agree	Strongly Disagree	Strongly Agree	Strongly Disagree	Strongly Disagree	Strongly Agree	Strongly Disagree	Strongly Disagree	Strongly Disagree	Strongly Agree	Strongly Disagree	Strongly Disagree	Strongly Agree
18-39	Female	Rohingya	Married	No Literacy	Depends only on humanitarian aids	Follow-up Visit	Acute	Strongly Agree	Disagree	Strongly Agree	Strongly Disagree	Strongly Agree	Strongly Agree	Strongly Disagree	Strongly Agree	Disagree	Strongly Disagree	Strongly Agree	Strongly Disagree	Strongly Disagree	Strongly Disagree	Strongly Agree	Strongly Disagree	Strongly Disagree	Strongly Agree
18-39	Female	Rohingya	Married	No Literacy	Daily Labour	Follow-up Visit	Acute	Strongly Agree	Agree	Strongly Agree	Strongly Disagree	Strongly Agree	Strongly Agree	Strongly Disagree	Strongly Agree	Strongly Disagree	Strongly Disagree	Strongly Agree	Strongly Disagree	Strongly Disagree	Strongly Disagree	Agree	Strongly Disagree	Strongly Disagree	Strongly Agree
≥60	Male	Rohingya	Married	No Literacy	NGO Volunteer	Follow-up Visit	Acute	Strongly Agree	Strongly Agree	Strongly Agree	Strongly Disagree	Strongly Agree	Strongly Agree	Strongly Disagree	Strongly Agree	Strongly Disagree	Strongly Disagree	Strongly Agree	Strongly Disagree	Strongly Disagree	Strongly Disagree	Strongly Agree	Strongly Disagree	Strongly Disagree	Strongly Agree
18-39	Female	Rohingya	Married	No Literacy	Teacher	Follow-up Visit	Acute	Strongly Agree	Agree	Agree	Strongly Disagree	Strongly Agree	Strongly Agree	Strongly Disagree	Strongly Agree	Agree	Strongly Disagree	Strongly Agree	Strongly Disagree	Strongly Disagree	Strongly Disagree	Strongly Agree	Disagree	Strongly Disagree	Strongly Agree
18-39	Female	Rohingya	Married	No Literacy	Daily Labour	Follow-up Visit	Acute	Agree	Disagree	Agree	Disagree	Strongly Agree	Strongly Agree	Strongly Disagree	Strongly Agree	Agree	Strongly Disagree	Strongly Agree	Strongly Disagree	Agree	Disagree	Agree	Disagree	Disagree	Agree
18-39	Female	Rohingya	Married	No Literacy	Depends only on humanitarian aids	Follow-up Visit	Acute	Strongly Agree	Agree	Strongly Agree	Strongly Disagree	Agree	Strongly Agree	Strongly Disagree	Strongly Agree	Agree	Strongly Disagree	Strongly Agree	Strongly Disagree	Strongly Disagree	Strongly Disagree	Strongly Agree	Strongly Disagree	Strongly Disagree	Strongly Agree
18-39	Female	Rohingya	Married	No Literacy	Others	Follow-up Visit	Acute	Strongly Agree	Strongly Agree	Strongly Agree	Strongly Disagree	Agree	Strongly Agree	Strongly Disagree	Strongly Agree	Strongly Disagree	Strongly Disagree	Strongly Agree	Strongly Disagree	Strongly Disagree	Strongly Disagree	Strongly Agree	Strongly Disagree	Strongly Disagree	Strongly Agree
18-39	Female	Rohingya	Unmarried	Functional Literacy	Teacher	Follow-up Visit	Chronic	Strongly Agree	Strongly Agree	Strongly Agree	Strongly Disagree	Strongly Agree	Strongly Agree	Strongly Disagree	Strongly Agree	Strongly Disagree	Strongly Disagree	Strongly Agree	Strongly Disagree	Strongly Disagree	Strongly Disagree	Strongly Agree	Strongly Disagree	Strongly Disagree	Strongly Agree
18-39	Female	Rohingya	Married	No Literacy	Daily Labour	Follow-up Visit	Chronic	Strongly Agree	Strongly Agree	Strongly Agree	Strongly Disagree	Strongly Agree	Strongly Agree	Strongly Disagree	Strongly Agree	Strongly Disagree	Strongly Disagree	Strongly Agree	Strongly Disagree	Strongly Disagree	Strongly Disagree	Strongly Agree	Strongly Disagree	Strongly Disagree	Strongly Agree
18-39	Female	Bangladeshi	Married	No Literacy	Daily Labour	Follow-up Visit	Chronic	Strongly Agree	Strongly Agree	Strongly Agree	Strongly Disagree	Strongly Agree	Strongly Agree	Strongly Disagree	Strongly Agree	Strongly Disagree	Strongly Disagree	Strongly Agree	Strongly Disagree	Strongly Disagree	Strongly Disagree	Strongly Agree	Strongly Disagree	Strongly Disagree	Strongly Agree
18-39	Female	Rohingya	Married	No Literacy	Daily Labour	Follow-up Visit	Chronic	Strongly Agree	Strongly Agree	Strongly Agree	Disagree	Strongly Agree	Strongly Agree	Strongly Disagree	Strongly Agree	Strongly Disagree	Strongly Disagree	Strongly Agree	Strongly Disagree	Strongly Disagree	Strongly Disagree	Strongly Agree	Strongly Disagree	Disagree	Strongly Agree
≥60	Female	Rohingya	Married	No Literacy	Depends only on humanitarian aids	Follow-up Visit	Chronic	Strongly Agree	Strongly Agree	Strongly Agree	Strongly Disagree	Strongly Agree	Strongly Agree	Strongly Disagree	Strongly Agree	Strongly Disagree	Strongly Disagree	Strongly Agree	Strongly Disagree	Strongly Disagree	Strongly Disagree	Strongly Agree	Strongly Disagree	Strongly Disagree	Strongly Agree
40-59	Female	Rohingya	Married	No Literacy	Daily Labour	Follow-up Visit	Chronic	Agree	Strongly Agree	Agree	Disagree	Strongly Agree	Agree	Strongly Disagree	Agree	Disagree	Strongly Disagree	Agree	Disagree	Strongly Disagree	Disagree	Agree	Disagree	Strongly Disagree	Agree
18-39	Female	Rohingya	Unmarried	No Literacy	Daily Labour	New Visit	Acute	Strongly Agree	Agree	Agree	Disagree	Strongly Agree	Agree	Strongly Disagree	Agree	Strongly Disagree	Strongly Disagree	Agree	Disagree	Strongly Disagree	Disagree	Agree	Strongly Disagree	Disagree	Agree
18-39	Female	Rohingya	Married	No Literacy	Depends only on humanitarian aids	New Visit	Acute	Agree	Strongly Agree	Agree	Strongly Disagree	Agree	Strongly Agree	Strongly Disagree	Agree	Strongly Disagree	Disagree	Agree	Strongly Disagree	Strongly Disagree	Strongly Disagree	Agree	Strongly Disagree	Disagree	Agree
18-39	Female	Rohingya	Married	No Literacy	Depends only on humanitarian aids	Follow-up Visit	Chronic	Strongly Agree	Agree	Agree	Disagree	Strongly Agree	Agree	Strongly Disagree	Agree	Strongly Disagree	Strongly Disagree	Agree	Disagree	Strongly Disagree	Disagree	Agree	Disagree	Disagree	Agree
≥60	Female	Rohingya	Married	No Literacy	Depends only on humanitarian aids	Follow-up Visit	Chronic	Strongly Agree	Agree	Agree	Disagree	Strongly Agree	Agree	Strongly Disagree	Strongly Agree	Strongly Disagree	Strongly Disagree	Agree	Disagree	Strongly Disagree	Disagree	Agree	Disagree	Disagree	Agree
18-39	Female	Rohingya	Unmarried	Basic Literacy	Daily Labour	New Visit	Acute	Agree	Strongly Agree	Uncertain	Disagree	Strongly Agree	Agree	Strongly Disagree	Agree	Disagree	Strongly Disagree	Agree	Strongly Disagree	Strongly Disagree	Disagree	Agree	Strongly Disagree	Strongly Disagree	Agree
≥60	Female	Rohingya	Married	No Literacy	Small Business	Follow-up Visit	Chronic	Strongly Agree	Agree	Uncertain	Disagree	Strongly Agree	Agree	Strongly Disagree	Agree	Strongly Disagree	Strongly Disagree	Agree	Disagree	Strongly Disagree	Strongly Disagree	Agree	Disagree	Disagree	Agree
18-39	Female	Rohingya	Married	No Literacy	Depends only on humanitarian aids	New Visit	Acute	Agree	Uncertain	Uncertain	Disagree	Strongly Agree	Agree	Strongly Disagree	Agree	Strongly Disagree	Strongly Disagree	Strongly Agree	Disagree	Strongly Disagree	Disagree	Agree	Strongly Disagree	Disagree	Agree
18-39	Female	Rohingya	Unmarried	Basic Literacy	Depends only on humanitarian aids	Follow-up Visit	Chronic	Agree	Agree	Uncertain	Disagree	Strongly Agree	Agree	Strongly Disagree	Agree	Strongly Disagree	Strongly Disagree	Agree	Strongly Disagree	Strongly Disagree	Uncertain	Agree	Strongly Disagree	Agree	Agree
40-59	Female	Rohingya	Married	No Literacy	Depends only on humanitarian aids	Follow-up Visit	Chronic	Agree	Agree	Uncertain	Disagree	Strongly Agree	Agree	Disagree	Agree	Strongly Disagree	Agree	Disagree	Strongly Disagree	Strongly Disagree	Disagree	Agree	Disagree	Agree	Agree
18-39	Female	Rohingya	Married	No Literacy	Depends only on humanitarian aids	Follow-up Visit	Chronic	Agree	Agree	Agree	Strongly Disagree	Strongly Agree	Agree	Strongly Disagree	Agree	Strongly Disagree	Strongly Disagree	Agree	Disagree	Strongly Disagree	Disagree	Agree	Disagree	Strongly Disagree	Agree
18-39	Female	Rohingya	Married	No Literacy	Daily Labour	New Visit	Acute	Agree	Uncertain	Agree	Disagree	Strongly Agree	Agree	Disagree	Agree	Strongly Disagree	Strongly Disagree	Agree	Disagree	Disagree	Disagree	Agree	Disagree	Strongly Disagree	Agree
18-39	Female	Rohingya	Married	Basic Literacy	Daily Labour	Follow-up Visit	Chronic	Agree	Agree	Agree	Disagree	Strongly Agree	Agree	Strongly Disagree	Agree	Strongly Disagree	Disagree	Agree	Strongly Disagree	Disagree	Disagree	Agree	Strongly Disagree	Agree	Agree
18-39	Female	Rohingya	Married	Basic Literacy	Small Business	New Visit	Chronic	Agree	Uncertain	Agree	Strongly Disagree	Strongly Agree	Agree	Strongly Disagree	Agree	Disagree	Strongly Disagree	Agree	Disagree	Strongly Disagree	Disagree	Agree	Disagree	Disagree	Agree
18-39	Female	Rohingya	Married	Functional Literacy	NGO Volunteer	New Visit	Acute	Agree	Agree	Uncertain	Disagree	Strongly Agree	Agree	Disagree	Agree	Disagree	Strongly Disagree	Agree	Disagree	Disagree	Disagree	Agree	Strongly Disagree	Strongly Disagree	Agree
18-39	Female	Rohingya	Married	No Literacy	Daily Labour	Follow-up Visit	Chronic	Agree	Agree	Agree	Disagree	Strongly Agree	Agree	Strongly Disagree	Uncertain	Strongly Disagree	Disagree	Agree	Strongly Disagree	Disagree	Disagree	Agree	Strongly Disagree	Strongly Disagree	Agree
18-39	Female	Rohingya	Married	Functional Literacy	Teacher	Follow-up Visit	Chronic	Agree	Agree	Uncertain	Disagree	Strongly Agree	Agree	Strongly Disagree	Uncertain	Disagree	Disagree	Agree	Disagree	Disagree	Uncertain	Agree	Disagree	Strongly Disagree	Agree
18-39	Female	Rohingya	Married	Functional Literacy	Small Business	New Visit	Acute	Agree	Uncertain	Agree	Strongly Disagree	Agree	Agree	Strongly Disagree	Agree	Strongly Disagree	Disagree	Agree	Disagree	Disagree	Disagree	Agree	Strongly Disagree	Strongly Disagree	Agree
18-39	Female	Rohingya	Married	Basic Literacy	Tailor	New Visit	Acute	Agree	Uncertain	Agree	Disagree	Strongly Agree	Agree	Disagree	Agree	Strongly Disagree	Disagree	Agree	Strongly Disagree	Disagree	Disagree	Strongly Agree	Disagree	Disagree	Agree
18-39	Female	Rohingya	Married	No Literacy	Daily Labour	Follow-up Visit	Chronic	Agree	Uncertain	Agree	Disagree	Strongly Agree	Agree	Strongly Disagree	Uncertain	Strongly Disagree	Disagree	Agree	Strongly Disagree	Disagree	Disagree	Strongly Agree	Disagree	Strongly Disagree	Agree
18-39	Male	Rohingya	Married	Basic Literacy	NGO Volunteer	New Visit	Acute	Agree	Uncertain	Agree	Strongly Disagree	Agree	Agree	Strongly Disagree	Uncertain	Disagree	Strongly Disagree	Agree	Strongly Disagree	Strongly Disagree	Disagree	Agree	Disagree	Agree	Agree
18-39	Female	Rohingya	Married	No Literacy	NGO Volunteer	Follow-up Visit	Acute	Strongly Agree	Strongly Agree	Strongly Agree	Strongly Disagree	Strongly Agree	Agree	Strongly Disagree	Strongly Disagree	Strongly Agree	Strongly Disagree	Strongly Agree	Strongly Disagree	Strongly Disagree	Strongly Disagree	Agree	Disagree	Strongly Disagree	Agree
18-39	Female	Rohingya	Widowed	No Literacy	Masonry	Follow-up Visit	Chronic	Strongly Agree	Strongly Agree	Strongly Agree	Strongly Disagree	Agree	Strongly Agree	Strongly Disagree	Agree	Agree	Strongly Disagree	Strongly Agree	Disagree	Strongly Disagree	Strongly Disagree	Agree	Agree	Strongly Disagree	Strongly Agree
18-39	Female	Rohingya	Married	No Literacy	Small Business	New Visit	Acute	Strongly Agree	Agree	Strongly Agree	Strongly Disagree	Strongly Agree	Strongly Agree	Strongly Disagree	Strongly Agree	Strongly Disagree	Strongly Disagree	Strongly Agree	Strongly Disagree	Strongly Disagree	Strongly Disagree	Strongly Agree	Strongly Disagree	Strongly Disagree	Strongly Agree
40-59	Female	Rohingya	Married	No Literacy	Depends only on humanitarian aids	Follow-up Visit	Acute	Strongly Agree	Strongly Agree	Strongly Agree	Strongly Disagree	Strongly Agree	Strongly Agree	Strongly Disagree	Agree	Strongly Disagree	Strongly Disagree	Strongly Agree	Strongly Disagree	Strongly Disagree	Strongly Disagree	Strongly Agree	Strongly Disagree	Strongly Disagree	Strongly Agree
40-59	Female	Rohingya	Widowed	No Literacy	Depends only on humanitarian aids	Follow-up Visit	Chronic	Agree	Strongly Agree	Strongly Agree	Strongly Disagree	Strongly Agree	Strongly Agree	Strongly Disagree	Strongly Disagree	Agree	Strongly Disagree	Strongly Agree	Strongly Disagree	Disagree	Strongly Disagree	Agree	Strongly Disagree	Strongly Disagree	Agree
18-39	Male	Rohingya	Married	Functional Literacy	NGO Volunteer	Follow-up Visit	Acute	Strongly Agree	Agree	Strongly Agree	Strongly Disagree	Strongly Agree	Strongly Agree	Strongly Disagree	Strongly Disagree	Strongly Disagree	Strongly Disagree	Strongly Agree	Strongly Disagree	Strongly Disagree	Strongly Disagree	Agree	Strongly Disagree	Strongly Disagree	Strongly Agree
18-39	Female	Rohingya	Married	Basic Literacy	Daily Labour	Follow-up Visit	Acute	Strongly Agree	Strongly Agree	Strongly Agree	Strongly Disagree	Strongly Agree	Strongly Agree	Strongly Disagree	Strongly Agree	Agree	Strongly Disagree	Strongly Agree	Strongly Disagree	Strongly Disagree	Strongly Disagree	Strongly Agree	Strongly Disagree	Strongly Disagree	Strongly Agree
18-39	Female	Rohingya	Married	No Literacy	NGO Volunteer	New Visit	Acute	Strongly Agree	Agree	Strongly Agree	Strongly Disagree	Strongly Agree	Strongly Agree	Strongly Disagree	Disagree	Agree	Strongly Disagree	Strongly Agree	Strongly Disagree	Strongly Disagree	Strongly Disagree	Strongly Agree	Strongly Disagree	Strongly Disagree	Strongly Agree
18-39	Female	Rohingya	Married	No Literacy	Daily Labour	Follow-up Visit	Acute	Strongly Agree	Agree	Strongly Agree	Disagree	Strongly Agree	Strongly Agree	Strongly Disagree	Strongly Agree	Strongly Disagree	Strongly Disagree	Strongly Agree	Strongly Disagree	Strongly Disagree	Strongly Disagree	Agree	Strongly Disagree	Strongly Disagree	Strongly Agree
18-39	Female	Rohingya	Married	Basic Literacy	NGO Volunteer	Follow-up Visit	Acute	Strongly Agree	Strongly Agree	Strongly Agree	Strongly Disagree	Strongly Agree	Strongly Agree	Strongly Disagree	Strongly Agree	Agree	Strongly Disagree	Strongly Agree	Strongly Disagree	Strongly Disagree	Strongly Disagree	Strongly Agree	Strongly Disagree	Strongly Disagree	Strongly Agree
18-39	Male	Rohingya	Married	Basic Literacy	Daily Labour	Follow-up Visit	Acute	Strongly Agree	Strongly Agree	Strongly Agree	Strongly Disagree	Strongly Agree	Strongly Agree	Strongly Disagree	Strongly Disagree	Strongly Disagree	Strongly Disagree	Strongly Agree	Strongly Disagree	Strongly Disagree	Strongly Disagree	Agree	Strongly Disagree	Strongly Disagree	Strongly Agree
18-39	Female	Rohingya	Married	No Literacy	Depends only on humanitarian aids	New Visit	Acute	Strongly Agree	Uncertain	Strongly Agree	Uncertain	Strongly Agree	Strongly Agree	Strongly Disagree	Strongly Disagree	Strongly Disagree	Strongly Disagree	Strongly Agree	Strongly Disagree	Strongly Disagree	Strongly Disagree	Strongly Agree	Strongly Disagree	Strongly Disagree	Disagree
18-39	Female	Rohingya	Married	No Literacy	NGO Volunteer	Follow-up Visit	Acute	Agree	Agree	Strongly Agree	Disagree	Strongly Agree	Strongly Agree	Strongly Disagree	Agree	Agree	Strongly Disagree	Strongly Agree	Agree	Strongly Disagree	Disagree	Agree	Agree	Strongly Disagree	Agree
40-59	Female	Rohingya	Married	No Literacy	Depends only on humanitarian aids	Follow-up Visit	Chronic	Strongly Agree	Strongly Agree	Strongly Agree	Strongly Disagree	Strongly Agree	Agree	Strongly Disagree	Strongly Disagree	Agree	Strongly Disagree	Strongly Agree	Strongly Disagree	Strongly Disagree	Strongly Disagree	Strongly Agree	Strongly Disagree	Strongly Disagree	Agree
18-39	Female	Rohingya	Married	No Literacy	Teacher	Follow-up Visit	Acute	Strongly Agree	Strongly Agree	Strongly Agree	Strongly Disagree	Strongly Agree	Strongly Agree	Strongly Disagree	Strongly Disagree	Agree	Strongly Disagree	Strongly Agree	Strongly Disagree	Strongly Disagree	Strongly Disagree	Agree	Agree	Disagree	Agree
40-59	Female	Rohingya	Widowed	No Literacy	Depends only on humanitarian aids	New Visit	Acute	Strongly Agree	Strongly Agree	Strongly Agree	Strongly Disagree	Strongly Agree	Agree	Strongly Disagree	Strongly Disagree	Strongly Disagree	Strongly Disagree	Strongly Agree	Strongly Disagree	Strongly Disagree	Strongly Disagree	Strongly Agree	Agree	Strongly Disagree	Strongly Agree
18-39	Male	Rohingya	Married	No Literacy	NGO Volunteer	New Visit	Acute	Strongly Agree	Strongly Agree	Strongly Agree	Strongly Disagree	Strongly Agree	Strongly Agree	Strongly Disagree	Agree	Agree	Strongly Disagree	Strongly Agree	Strongly Disagree	Strongly Disagree	Strongly Disagree	Agree	Strongly Disagree	Strongly Disagree	Strongly Agree
18-39	Female	Rohingya	Married	Basic Literacy	Daily Labour	New Visit	Acute	Strongly Agree	Agree	Strongly Agree	Strongly Disagree	Strongly Agree	Strongly Agree	Strongly Disagree	Agree	Strongly Disagree	Strongly Disagree	Strongly Agree	Strongly Disagree	Strongly Disagree	Strongly Disagree	Agree	Strongly Disagree	Strongly Disagree	Strongly Agree
≥60	Female	Rohingya	Married	No Literacy	Depends only on humanitarian aids	Follow-up Visit	Acute	Strongly Agree	Strongly Agree	Strongly Agree	Strongly Disagree	Strongly Agree	Strongly Agree	Strongly Disagree	Strongly Agree	Strongly Disagree	Strongly Disagree	Strongly Agree	Strongly Disagree	Strongly Disagree	Strongly Disagree	Strongly Agree	Strongly Disagree	Strongly Disagree	Strongly Agree
≥60	Female	Rohingya	Widowed	No Literacy	Depends only on humanitarian aids	Follow-up Visit	Acute	Strongly Agree	Strongly Agree	Strongly Agree	Strongly Disagree	Strongly Agree	Strongly Agree	Strongly Disagree	Strongly Agree	Agree	Strongly Disagree	Strongly Agree	Strongly Disagree	Strongly Disagree	Strongly Disagree	Strongly Agree	Strongly Disagree	Strongly Disagree	Strongly Agree
40-59	Female	Rohingya	Married	No Literacy	Depends only on humanitarian aids	New Visit	Acute	Strongly Agree	Agree	Strongly Agree	Disagree	Strongly Agree	Strongly Agree	Strongly Disagree	Strongly Agree	Disagree	Strongly Disagree	Strongly Agree	Strongly Disagree	Strongly Disagree	Strongly Disagree	Strongly Agree	Disagree	Strongly Disagree	Strongly Agree
≥60	Female	Rohingya	Married	No Literacy	Depends only on humanitarian aids	Follow-up Visit	Acute	Strongly Agree	Strongly Agree	Agree	Strongly Disagree	Uncertain	Strongly Agree	Strongly Disagree	Strongly Agree	Strongly Disagree	Strongly Disagree	Strongly Agree	Strongly Disagree	Strongly Disagree	Strongly Disagree	Strongly Agree	Strongly Disagree	Strongly Disagree	Agree
18-39	Female	Rohingya	Married	No Literacy	Small Business	Follow-up Visit	Acute	Agree	Strongly Agree	Agree	Strongly Disagree	Strongly Agree	Strongly Agree	Strongly Disagree	Strongly Agree	Agree	Strongly Disagree	Strongly Agree	Strongly Disagree	Strongly Disagree	Strongly Disagree	Strongly Agree	Disagree	Strongly Disagree	Strongly Agree
18-39	Female	Rohingya	Married	No Literacy	Daily Labour	Follow-up Visit	Acute	Strongly Agree	Strongly Agree	Strongly Agree	Strongly Disagree	Strongly Agree	Strongly Agree	Strongly Disagree	Strongly Agree	Disagree	Strongly Disagree	Strongly Agree	Strongly Disagree	Strongly Disagree	Strongly Disagree	Strongly Agree	Strongly Disagree	Strongly Disagree	Strongly Agree
18-39	Female	Rohingya	Married	No Literacy	Masonry	Follow-up Visit	Acute	Agree	Agree	Disagree	Agree	Uncertain	Agree	Strongly Disagree	Strongly Agree	Disagree	Disagree	Strongly Agree	Strongly Disagree	Strongly Disagree	Strongly Disagree	Agree	Agree	Agree	Agree
18-39	Female	Rohingya	Married	No Literacy	NGO Volunteer	Follow-up Visit	Acute	Strongly Agree	Agree	Strongly Agree	Strongly Disagree	Strongly Agree	Strongly Agree	Strongly Disagree	Strongly Agree	Disagree	Strongly Disagree	Strongly Agree	Disagree	Strongly Disagree	Strongly Disagree	Agree	Strongly Disagree	Strongly Disagree	Strongly Agree
18-39	Female	Rohingya	Married	No Literacy	Daily Labour	Follow-up Visit	Acute	Strongly Agree	Strongly Agree	Strongly Agree	Strongly Disagree	Strongly Agree	Strongly Agree	Strongly Disagree	Strongly Agree	Strongly Disagree	Strongly Disagree	Strongly Agree	Strongly Disagree	Strongly Disagree	Strongly Disagree	Strongly Agree	Strongly Disagree	Strongly Disagree	Strongly Agree
18-39	Female	Rohingya	Married	No Literacy	Daily Labour	Follow-up Visit	Acute	Agree	Strongly Agree	Strongly Agree	Strongly Disagree	Strongly Agree	Strongly Agree	Strongly Disagree	Strongly Agree	Strongly Disagree	Strongly Disagree	Strongly Agree	Strongly Disagree	Strongly Disagree	Strongly Disagree	Agree	Strongly Disagree	Strongly Disagree	Strongly Agree
18-39	Female	Rohingya	Married	No Literacy	Small Business	Follow-up Visit	Acute	Strongly Agree	Agree	Strongly Agree	Disagree	Agree	Strongly Agree	Strongly Disagree	Agree	Agree	Strongly Disagree	Strongly Agree	Strongly Disagree	Strongly Disagree	Strongly Disagree	Strongly Agree	Strongly Disagree	Strongly Disagree	Strongly Agree
18-39	Female	Rohingya	Married	No Literacy	NGO Volunteer	Follow-up Visit	Acute	Strongly Agree	Agree	Strongly Agree	Disagree	Strongly Agree	Agree	Strongly Disagree	Strongly Agree	Disagree	Strongly Disagree	Strongly Agree	Strongly Disagree	Strongly Disagree	Strongly Disagree	Strongly Agree	Disagree	Strongly Disagree	Strongly Agree
18-39	Female	Rohingya	Married	No Literacy	Daily Labour	Follow-up Visit	Acute	Strongly Agree	Strongly Agree	Strongly Agree	Strongly Disagree	Strongly Agree	Strongly Agree	Strongly Disagree	Strongly Agree	Agree	Strongly Disagree	Strongly Agree	Strongly Disagree	Strongly Disagree	Strongly Disagree	Strongly Agree	Strongly Disagree	Strongly Disagree	Strongly Agree
18-39	Female	Rohingya	Married	No Literacy	NGO Volunteer	Follow-up Visit	Acute	Strongly Agree	Agree	Strongly Agree	Strongly Disagree	Strongly Agree	Strongly Agree	Strongly Disagree	Strongly Agree	Strongly Disagree	Strongly Disagree	Strongly Agree	Strongly Disagree	Strongly Disagree	Strongly Disagree	Strongly Agree	Strongly Disagree	Strongly Disagree	Strongly Agree
18-39	Female	Rohingya	Married	No Literacy	Masonry	Follow-up Visit	Acute	Strongly Agree	Agree	Agree	Strongly Disagree	Strongly Agree	Strongly Agree	Strongly Disagree	Strongly Agree	Strongly Disagree	Strongly Disagree	Strongly Agree	Strongly Disagree	Strongly Disagree	Strongly Disagree	Strongly Agree	Strongly Disagree	Strongly Disagree	Strongly Agree
18-39	Female	Rohingya	Married	No Literacy	Small Business	Follow-up Visit	Acute	Strongly Agree	Strongly Agree	Agree	Disagree	Strongly Agree	Strongly Agree	Strongly Disagree	Strongly Agree	Agree	Strongly Disagree	Strongly Agree	Strongly Disagree	Strongly Disagree	Strongly Disagree	Strongly Agree	Strongly Disagree	Strongly Disagree	Strongly Agree
40-59	Female	Rohingya	Married	No Literacy	Daily Labour	Follow-up Visit	Acute	Disagree	Disagree	Agree	Agree	Disagree	Agree	Strongly Disagree	Strongly Agree	Agree	Agree	Disagree	Agree	Agree	Uncertain	Disagree	Strongly Agree	Agree	Agree
18-39	Female	Rohingya	Married	No Literacy	Depends only on humanitarian aids	Follow-up Visit	Acute	Agree	Agree	Agree	Disagree	Strongly Agree	Strongly Agree	Strongly Disagree	Agree	Disagree	Disagree	Strongly Agree	Strongly Disagree	Strongly Disagree	Strongly Disagree	Strongly Agree	Agree	Strongly Disagree	Strongly Agree
18-39	Female	Rohingya	Married	No Literacy	Daily Labour	Follow-up Visit	Chronic	Strongly Agree	Agree	Strongly Agree	Strongly Disagree	Strongly Agree	Strongly Agree	Strongly Disagree	Strongly Agree	Agree	Strongly Disagree	Strongly Agree	Strongly Disagree	Strongly Disagree	Strongly Disagree	Strongly Agree	Strongly Disagree	Strongly Disagree	Strongly Agree
18-39	Female	Rohingya	Married	No Literacy	Daily Labour	Follow-up Visit	Acute	Strongly Agree	Agree	Strongly Agree	Strongly Disagree	Strongly Agree	Agree	Strongly Disagree	Strongly Agree	Agree	Strongly Disagree	Strongly Agree	Strongly Disagree	Strongly Disagree	Strongly Disagree	Strongly Agree	Strongly Disagree	Strongly Disagree	Strongly Agree
18-39	Female	Rohingya	Married	No Literacy	Small Business	Follow-up Visit	Chronic	Strongly Agree	Agree	Strongly Agree	Strongly Disagree	Agree	Strongly Agree	Strongly Disagree	Strongly Agree	Strongly Disagree	Strongly Disagree	Strongly Agree	Strongly Disagree	Strongly Disagree	Strongly Disagree	Strongly Agree	Strongly Disagree	Strongly Disagree	Strongly Agree
18-39	Female	Rohingya	Married	No Literacy	Others	Follow-up Visit	Acute	Strongly Agree	Strongly Agree	Strongly Agree	Strongly Disagree	Strongly Agree	Strongly Agree	Strongly Disagree	Strongly Agree	Agree	Strongly Disagree	Strongly Agree	Strongly Disagree	Strongly Disagree	Strongly Disagree	Strongly Agree	Strongly Disagree	Strongly Disagree	Strongly Agree
≥60	Female	Rohingya	Widowed	No Literacy	Depends only on humanitarian aids	Follow-up Visit	Acute	Strongly Agree	Strongly Agree	Strongly Agree	Strongly Disagree	Strongly Agree	Strongly Agree	Strongly Disagree	Strongly Agree	Strongly Disagree	Strongly Disagree	Strongly Agree	Strongly Disagree	Strongly Disagree	Strongly Disagree	Strongly Agree	Strongly Disagree	Strongly Disagree	Strongly Agree
18-39	Female	Rohingya	Married	No Literacy	NGO Volunteer	Follow-up Visit	Acute	Strongly Agree	Agree	Strongly Agree	Disagree	Strongly Agree	Strongly Agree	Strongly Disagree	Strongly Agree	Strongly Disagree	Strongly Disagree	Strongly Agree	Strongly Disagree	Strongly Disagree	Strongly Disagree	Strongly Agree	Strongly Disagree	Strongly Disagree	Strongly Agree
18-39	Female	Rohingya	Married	No Literacy	Masonry	Follow-up Visit	Chronic	Strongly Agree	Strongly Agree	Strongly Agree	Strongly Disagree	Strongly Agree	Strongly Agree	Strongly Disagree	Strongly Agree	Strongly Disagree	Strongly Disagree	Strongly Agree	Strongly Disagree	Strongly Disagree	Strongly Disagree	Strongly Agree	Strongly Disagree	Strongly Disagree	Strongly Agree
18-39	Female	Rohingya	Married	No Literacy	NGO Volunteer	Follow-up Visit	Chronic	Strongly Agree	Agree	Strongly Agree	Strongly Disagree	Strongly Agree	Agree	Strongly Disagree	Strongly Agree	Agree	Strongly Disagree	Strongly Agree	Strongly Disagree	Strongly Disagree	Strongly Disagree	Strongly Agree	Strongly Disagree	Strongly Disagree	Strongly Agree
18-39	Female	Rohingya	Married	No Literacy	Small Business	Follow-up Visit	Acute	Strongly Agree	Strongly Agree	Strongly Agree	Strongly Disagree	Agree	Strongly Agree	Strongly Disagree	Agree	Disagree	Strongly Disagree	Strongly Agree	Strongly Disagree	Strongly Disagree	Strongly Disagree	Strongly Agree	Strongly Disagree	Strongly Disagree	Strongly Agree
18-39	Female	Rohingya	Married	No Literacy	NGO Volunteer	Follow-up Visit	Chronic	Strongly Agree	Agree	Agree	Strongly Disagree	Strongly Agree	Strongly Agree	Strongly Disagree	Strongly Agree	Agree	Strongly Disagree	Strongly Agree	Strongly Disagree	Strongly Disagree	Strongly Disagree	Strongly Agree	Strongly Disagree	Strongly Disagree	Strongly Agree
18-39	Female	Rohingya	Married	No Literacy	Daily Labour	Follow-up Visit	Chronic	Strongly Agree	Strongly Agree	Agree	Strongly Disagree	Strongly Agree	Strongly Agree	Strongly Disagree	Agree	Strongly Disagree	Strongly Disagree	Strongly Agree	Strongly Disagree	Strongly Disagree	Strongly Disagree	Strongly Agree	Strongly Disagree	Strongly Disagree	Strongly Agree
18-39	Female	Rohingya	Unmarried	No Literacy	Daily Labour	Follow-up Visit	Chronic	Strongly Agree	Strongly Agree	Strongly Agree	Strongly Disagree	Strongly Agree	Strongly Agree	Strongly Disagree	Strongly Agree	Strongly Disagree	Strongly Disagree	Strongly Agree	Strongly Disagree	Strongly Disagree	Strongly Disagree	Strongly Agree	Strongly Disagree	Strongly Disagree	Strongly Agree
18-39	Female	Rohingya	Married	No Literacy	Depends only on humanitarian aids	Follow-up Visit	Chronic	Strongly Agree	Strongly Agree	Strongly Agree	Strongly Disagree	Strongly Agree	Strongly Agree	Strongly Disagree	Strongly Agree	Strongly Disagree	Strongly Disagree	Strongly Agree	Strongly Disagree	Strongly Disagree	Strongly Disagree	Strongly Agree	Strongly Disagree	Strongly Disagree	Strongly Agree
18-39	Female	Rohingya	Married	No Literacy	Daily Labour	Follow-up Visit	Chronic	Strongly Agree	Strongly Agree	Strongly Agree	Strongly Disagree	Strongly Agree	Strongly Agree	Strongly Disagree	Strongly Agree	Strongly Disagree	Strongly Disagree	Strongly Agree	Strongly Disagree	Strongly Disagree	Strongly Disagree	Strongly Agree	Strongly Disagree	Strongly Disagree	Strongly Agree
18-39	Female	Rohingya	Married	No Literacy	Daily Labour	Follow-up Visit	Chronic	Strongly Agree	Strongly Agree	Strongly Agree	Strongly Disagree	Strongly Agree	Strongly Agree	Strongly Disagree	Strongly Agree	Strongly Disagree	Strongly Disagree	Strongly Agree	Strongly Disagree	Strongly Disagree	Strongly Disagree	Strongly Agree	Strongly Disagree	Strongly Disagree	Strongly Agree
18-39	Female	Rohingya	Married	No Literacy	Daily Labour	Follow-up Visit	Chronic	Strongly Agree	Strongly Agree	Agree	Strongly Disagree	Strongly Agree	Agree	Strongly Disagree	Strongly Agree	Strongly Disagree	Strongly Disagree	Strongly Agree	Strongly Disagree	Strongly Disagree	Strongly Disagree	Strongly Agree	Strongly Disagree	Agree	Strongly Agree
18-39	Female	Rohingya	Married	Functional Literacy	Small Business	New Visit	Acute	Agree	Uncertain	Uncertain	Disagree	Strongly Agree	Strongly Agree	Strongly Disagree	Agree	Strongly Disagree	Strongly Disagree	Strongly Agree	Strongly Disagree	Strongly Disagree	Strongly Disagree	Strongly Agree	Strongly Disagree	Strongly Disagree	Strongly Agree
18-39	Female	Rohingya	Divorced	No Literacy	Depends only on humanitarian aids	New Visit	Chronic	Agree	Strongly Disagree	Uncertain	Disagree	Strongly Disagree	Agree	Strongly Agree	Strongly Disagree	Uncertain	Strongly Disagree	Strongly Agree	Strongly Disagree	Strongly Disagree	Strongly Disagree	Strongly Agree	Disagree	Agree	Strongly Agree
40-59	Female	Bangladeshi	Married	Functional Literacy	Teacher	New Visit	Chronic	Strongly Agree	Agree	Strongly Agree	Disagree	Strongly Agree	Strongly Agree	Strongly Disagree	Strongly Agree	Strongly Disagree	Strongly Disagree	Strongly Agree	Strongly Disagree	Strongly Disagree	Strongly Disagree	Strongly Agree	Strongly Disagree	Strongly Disagree	Strongly Agree
18-39	Female	Rohingya	Married	No Literacy	Depends only on humanitarian aids	New Visit	Acute	Agree	Uncertain	Agree	Disagree	Agree	Strongly Agree	Strongly Disagree	Disagree	Uncertain	Strongly Disagree	Strongly Agree	Strongly Disagree	Strongly Disagree	Strongly Disagree	Strongly Agree	Strongly Disagree	Strongly Disagree	Strongly Agree
40-59	Male	Rohingya	Married	No Literacy	Depends only on humanitarian aids	New Visit	Acute	Agree	Strongly Agree	Uncertain	Disagree	Agree	Strongly Agree	Strongly Disagree	Strongly Disagree	Agree	Strongly Disagree	Strongly Agree	Strongly Disagree	Strongly Disagree	Strongly Disagree	Strongly Agree	Disagree	Strongly Disagree	Strongly Agree
40-59	Male	Bangladeshi	Married	Functional Literacy	NGO Volunteer	New Visit	Acute	Strongly Agree	Uncertain	Agree	Strongly Disagree	Strongly Agree	Strongly Agree	Strongly Disagree	Strongly Agree	Uncertain	Strongly Disagree	Strongly Agree	Strongly Disagree	Strongly Disagree	Strongly Disagree	Strongly Agree	Strongly Disagree	Strongly Disagree	Strongly Agree
18-39	Female	Bangladeshi	Married	Functional Literacy	Small Business	New Visit	Acute	Strongly Agree	Agree	Strongly Agree	Disagree	Strongly Agree	Strongly Agree	Strongly Disagree	Strongly Agree	Strongly Disagree	Strongly Disagree	Strongly Agree	Strongly Disagree	Strongly Disagree	Strongly Disagree	Strongly Agree	Strongly Disagree	Strongly Disagree	Strongly Agree
≥60	Male	Rohingya	Widowed	No Literacy	Small Business	New Visit	Acute	Agree	Strongly Agree	Strongly Agree	Disagree	Strongly Agree	Strongly Agree	Strongly Disagree	Strongly Disagree	Strongly Disagree	Strongly Disagree	Strongly Agree	Strongly Disagree	Strongly Disagree	Strongly Disagree	Strongly Agree	Disagree	Strongly Disagree	Strongly Agree
18-39	Female	Rohingya	Married	Basic Literacy	Masonry	New Visit	Chronic	Agree	Strongly Disagree	Uncertain	Agree	Strongly Disagree	Strongly Agree	Agree	Strongly Disagree	Uncertain	Strongly Disagree	Strongly Agree	Strongly Disagree	Strongly Disagree	Strongly Disagree	Strongly Agree	Agree	Strongly Agree	Strongly Agree
18-39	Female	Rohingya	Married	No Literacy	Daily Labour	New Visit	Acute	Strongly Agree	Uncertain	Agree	Disagree	Agree	Strongly Agree	Strongly Disagree	Strongly Disagree	Strongly Disagree	Strongly Disagree	Strongly Agree	Strongly Disagree	Strongly Disagree	Strongly Disagree	Strongly Agree	Strongly Disagree	Strongly Disagree	Strongly Agree
18-39	Female	Bangladeshi	Married	Functional Literacy	Masonry	New Visit	Acute	Strongly Agree	Uncertain	Agree	Agree	Strongly Agree	Strongly Agree	Strongly Disagree	Strongly Agree	Strongly Disagree	Strongly Disagree	Strongly Agree	Strongly Disagree	Strongly Disagree	Strongly Disagree	Strongly Agree	Strongly Disagree	Strongly Disagree	Strongly Agree
≥60	Male	Rohingya	Married	Basic Literacy	Depends only on humanitarian aids	Follow-up Visit	Acute	Strongly Agree	Agree	Strongly Agree	Disagree	Strongly Agree	Strongly Agree	Strongly Disagree	Strongly Disagree	Agree	Strongly Disagree	Strongly Agree	Strongly Disagree	Strongly Disagree	Strongly Disagree	Strongly Agree	Strongly Disagree	Strongly Disagree	Strongly Agree
18-39	Male	Rohingya	Unmarried	Basic Literacy	Daily Labour	New Visit	Acute	Strongly Agree	Uncertain	Agree	Agree	Strongly Agree	Strongly Agree	Strongly Disagree	Strongly Disagree	Agree	Strongly Disagree	Strongly Agree	Strongly Disagree	Strongly Disagree	Strongly Disagree	Strongly Agree	Disagree	Strongly Disagree	Strongly Agree
40-59	Female	Rohingya	Widowed	No Literacy	Depends only on humanitarian aids	Follow-up Visit	Acute	Strongly Agree	Agree	Agree	Disagree	Strongly Agree	Strongly Agree	Strongly Disagree	Strongly Disagree	Strongly Disagree	Strongly Disagree	Strongly Agree	Strongly Disagree	Strongly Disagree	Strongly Disagree	Strongly Agree	Disagree	Strongly Disagree	Strongly Agree
40-59	Female	Rohingya	Married	No Literacy	Daily Labour	New Visit	Acute	Agree	Uncertain	Agree	Disagree	Agree	Strongly Agree	Strongly Disagree	Disagree	Agree	Strongly Disagree	Strongly Agree	Strongly Disagree	Strongly Disagree	Strongly Disagree	Strongly Agree	Disagree	Strongly Disagree	Strongly Agree
18-39	Female	Rohingya	Unmarried	Functional Literacy	NGO Volunteer	Follow-up Visit	Acute	Strongly Agree	Agree	Strongly Agree	Strongly Disagree	Strongly Agree	Strongly Agree	Strongly Disagree	Agree	Strongly Disagree	Strongly Disagree	Strongly Agree	Strongly Disagree	Strongly Disagree	Strongly Disagree	Strongly Agree	Strongly Disagree	Strongly Disagree	Strongly Agree
18-39	Female	Rohingya	Married	No Literacy	Teacher	New Visit	Chronic	Agree	Uncertain	Agree	Agree	Strongly Agree	Strongly Agree	Strongly Disagree	Agree	Disagree	Strongly Disagree	Strongly Agree	Strongly Disagree	Strongly Disagree	Strongly Disagree	Strongly Agree	Strongly Disagree	Strongly Disagree	Strongly Agree
40-59	Female	Rohingya	Widowed	No Literacy	Small Business	Follow-up Visit	Chronic	Agree	Strongly Agree	Strongly Agree	Disagree	Strongly Agree	Strongly Agree	Strongly Disagree	Agree	Strongly Disagree	Strongly Disagree	Strongly Agree	Strongly Disagree	Strongly Disagree	Strongly Disagree	Strongly Agree	Strongly Disagree	Strongly Disagree	Strongly Agree
18-39	Male	Rohingya	Married	Basic Literacy	NGO Volunteer	Follow-up Visit	Chronic	Agree	Agree	Uncertain	Disagree	Strongly Agree	Agree	Disagree	Agree	Strongly Disagree	Strongly Disagree	Agree	Disagree	Strongly Disagree	Disagree	Agree	Disagree	Disagree	Strongly Agree
18-39	Male	Rohingya	Married	Basic Literacy	Small Business	Follow-up Visit	Chronic	Agree	Uncertain	Agree	Strongly Disagree	Strongly Agree	Agree	Strongly Disagree	Agree	Strongly Disagree	Strongly Disagree	Agree	Strongly Disagree	Disagree	Disagree	Agree	Disagree	Disagree	Agree
18-39	Female	Rohingya	Married	No Literacy	Depends only on humanitarian aids	Follow-up Visit	Chronic	Agree	Uncertain	Agree	Disagree	Agree	Agree	Strongly Disagree	Uncertain	Strongly Disagree	Disagree	Agree	Strongly Disagree	Strongly Disagree	Disagree	Strongly Agree	Disagree	Strongly Disagree	Agree
18-39	Male	Rohingya	Married	Basic Literacy	NGO Volunteer	Follow-up Visit	Chronic	Agree	Disagree	Agree	Strongly Disagree	Strongly Agree	Agree	Disagree	Uncertain	Disagree	Strongly Disagree	Agree	Disagree	Strongly Disagree	Disagree	Agree	Strongly Disagree	Disagree	Strongly Agree
18-39	Female	Rohingya	Married	No Literacy	Depends only on humanitarian aids	New Visit	Acute	Agree	Agree	Strongly Agree	Strongly Disagree	Strongly Agree	Agree	Disagree	Agree	Disagree	Disagree	Agree	Strongly Disagree	Strongly Disagree	Disagree	Agree	Strongly Disagree	Strongly Disagree	Agree
18-39	Male	Rohingya	Married	No Literacy	Daily Labour	Follow-up Visit	Chronic	Strongly Agree	Uncertain	Agree	Disagree	Strongly Agree	Agree	Disagree	Agree	Strongly Disagree	Disagree	Strongly Agree	Disagree	Strongly Disagree	Disagree	Strongly Agree	Strongly Disagree	Agree	Strongly Agree
40-59	Female	Rohingya	Married	No Literacy	Depends only on humanitarian aids	Follow-up Visit	Chronic	Agree	Agree	Strongly Agree	Strongly Disagree	Strongly Agree	Agree	Disagree	Agree	Disagree	Strongly Disagree	Agree	Strongly Disagree	Strongly Disagree	Disagree	Strongly Agree	Strongly Disagree	Disagree	Agree
18-39	Male	Rohingya	Married	Functional Literacy	Small Business	New Visit	Acute	Agree	Uncertain	Agree	Disagree	Agree	Agree	Strongly Disagree	Agree	Strongly Disagree	Strongly Disagree	Agree	Strongly Disagree	Strongly Disagree	Disagree	Agree	Strongly Disagree	Disagree	Agree
18-39	Male	Rohingya	Married	No Literacy	Daily Labour	New Visit	Acute	Agree	Uncertain	Agree	Disagree	Strongly Agree	Agree	Strongly Disagree	Agree	Disagree	Strongly Disagree	Agree	Strongly Disagree	Strongly Disagree	Disagree	Agree	Strongly Disagree	Disagree	Agree
18-39	Female	Rohingya	Married	Basic Literacy	Depends only on humanitarian aids	Follow-up Visit	Chronic	Strongly Agree	Uncertain	Agree	Disagree	Strongly Agree	Agree	Strongly Disagree	Agree	Strongly Disagree	Strongly Disagree	Agree	Strongly Disagree	Strongly Disagree	Disagree	Agree	Disagree	Disagree	Agree
40-59	Female	Rohingya	Married	No Literacy	NGO Volunteer	Follow-up Visit	Chronic	Agree	Uncertain	Agree	Disagree	Strongly Agree	Agree	Strongly Disagree	Agree	Strongly Disagree	Strongly Disagree	Agree	Strongly Disagree	Strongly Disagree	Disagree	Agree	Disagree	Agree	Agree
18-39	Female	Rohingya	Divorced	No Literacy	Small Business	New Visit	Acute	Agree	Agree	Strongly Agree	Strongly Disagree	Strongly Agree	Agree	Disagree	Uncertain	Disagree	Strongly Disagree	Agree	Disagree	Strongly Disagree	Disagree	Strongly Agree	Strongly Disagree	Disagree	Agree
18-39	Female	Rohingya	Widowed	No Literacy	Depends only on humanitarian aids	Follow-up Visit	Chronic	Agree	Agree	Uncertain	Disagree	Strongly Agree	Strongly Agree	Strongly Disagree	Uncertain	Strongly Disagree	Strongly Disagree	Agree	Strongly Disagree	Strongly Disagree	Disagree	Agree	Strongly Disagree	Disagree	Agree
18-39	Female	Rohingya	Married	No Literacy	Depends only on humanitarian aids	Follow-up Visit	Chronic	Agree	Agree	Disagree	Disagree	Strongly Agree	Agree	Strongly Disagree	Uncertain	Strongly Disagree	Strongly Disagree	Agree	Strongly Disagree	Strongly Disagree	Disagree	Agree	Disagree	Disagree	Strongly Agree
18-39	Female	Rohingya	Married	No Literacy	Depends only on humanitarian aids	Follow-up Visit	Chronic	Strongly Agree	Agree	Uncertain	Strongly Disagree	Strongly Agree	Agree	Disagree	Agree	Strongly Disagree	Strongly Disagree	Agree	Strongly Disagree	Strongly Disagree	Disagree	Strongly Agree	Strongly Disagree	Disagree	Agree
40-59	Female	Rohingya	Married	No Literacy	Depends only on humanitarian aids	Follow-up Visit	Chronic	Strongly Agree	Agree	Agree	Strongly Disagree	Strongly Agree	Agree	Strongly Disagree	Uncertain	Strongly Disagree	Strongly Disagree	Agree	Strongly Disagree	Strongly Disagree	Disagree	Strongly Agree	Strongly Disagree	Strongly Disagree	Strongly Agree
40-59	Female	Rohingya	Married	No Literacy	Depends only on humanitarian aids	New Visit	Acute	Strongly Agree	Uncertain	Agree	Strongly Disagree	Strongly Agree	Agree	Strongly Disagree	Agree	Strongly Disagree	Strongly Disagree	Agree	Strongly Disagree	Strongly Disagree	Disagree	Agree	Strongly Disagree	Disagree	Strongly Agree
18-39	Female	Rohingya	Unmarried	No Literacy	Depends only on humanitarian aids	Follow-up Visit	Chronic	Strongly Agree	Agree	Uncertain	Strongly Disagree	Strongly Agree	Agree	Strongly Disagree	Uncertain	Strongly Disagree	Strongly Disagree	Agree	Strongly Disagree	Strongly Disagree	Disagree	Agree	Disagree	Disagree	Agree
18-39	Female	Rohingya	Married	No Literacy	Daily Labour	New Visit	Acute	Strongly Agree	Agree	Agree	Disagree	Strongly Agree	Agree	Strongly Disagree	Strongly Agree	Strongly Disagree	Strongly Disagree	Agree	Strongly Disagree	Strongly Disagree	Disagree	Agree	Disagree	Disagree	Agree
≥60	Male	Rohingya	Married	No Literacy	Depends only on humanitarian aids	Follow-up Visit	Chronic	Strongly Agree	Agree	Agree	Disagree	Strongly Agree	Agree	Strongly Disagree	Uncertain	Strongly Disagree	Strongly Disagree	Agree	Strongly Disagree	Strongly Disagree	Disagree	Agree	Strongly Disagree	Disagree	Strongly Agree
≥60	Female	Rohingya	Married	No Literacy	Depends only on humanitarian aids	New Visit	Acute	Agree	Agree	Agree	Strongly Disagree	Strongly Agree	Agree	Disagree	Agree	Strongly Disagree	Disagree	Agree	Strongly Disagree	Strongly Disagree	Disagree	Agree	Disagree	Strongly Disagree	Agree
18-39	Male	Rohingya	Unmarried	No Literacy	Depends only on humanitarian aids	Follow-up Visit	Chronic	Agree	Agree	Uncertain	Disagree	Strongly Agree	Agree	Strongly Disagree	Uncertain	Strongly Disagree	Strongly Disagree	Agree	Strongly Disagree	Strongly Disagree	Disagree	Agree	Disagree	Disagree	Agree
18-39	Female	Rohingya	Married	No Literacy	Daily Labour	Follow-up Visit	Chronic	Strongly Agree	Agree	Agree	Strongly Disagree	Strongly Agree	Strongly Agree	Strongly Disagree	Agree	Strongly Disagree	Strongly Disagree	Agree	Strongly Disagree	Strongly Disagree	Disagree	Agree	Strongly Disagree	Agree	Agree
18-39	Female	Rohingya	Married	No Literacy	Daily Labour	Follow-up Visit	Acute	Strongly Agree	Strongly Agree	Strongly Agree	Strongly Disagree	Agree	Strongly Agree	Strongly Disagree	Agree	Disagree	Strongly Disagree	Strongly Agree	Strongly Disagree	Strongly Disagree	Strongly Disagree	Strongly Agree	Agree	Strongly Disagree	Agree
40-59	Male	Rohingya	Married	No Literacy	Daily Labour	Follow-up Visit	Chronic	Agree	Strongly Agree	Strongly Agree	Strongly Disagree	Strongly Agree	Agree	Strongly Disagree	Strongly Disagree	Agree	Strongly Disagree	Strongly Agree	Strongly Disagree	Uncertain	Strongly Disagree	Agree	Agree	Strongly Disagree	Strongly Agree
18-39	Female	Rohingya	Married	No Literacy	Depends only on humanitarian aids	New Visit	Acute	Strongly Agree	Strongly Agree	Agree	Strongly Disagree	Strongly Agree	Strongly Agree	Disagree	Strongly Disagree	Agree	Strongly Disagree	Strongly Agree	Strongly Disagree	Strongly Disagree	Strongly Disagree	Agree	Agree	Disagree	Agree
18-39	Male	Rohingya	Married	Functional Literacy	NGO Volunteer	New Visit	Acute	Strongly Agree	Strongly Agree	Agree	Strongly Disagree	Strongly Agree	Strongly Agree	Strongly Disagree	Strongly Disagree	Agree	Strongly Disagree	Strongly Agree	Strongly Disagree	Strongly Disagree	Strongly Disagree	Strongly Agree	Agree	Strongly Disagree	Strongly Agree
18-39	Female	Rohingya	Married	Basic Literacy	NGO Volunteer	New Visit	Acute	Strongly Agree	Agree	Agree	Disagree	Agree	Agree	Agree	Strongly Disagree	Agree	Strongly Disagree	Strongly Agree	Strongly Disagree	Strongly Disagree	Strongly Disagree	Strongly Agree	Agree	Strongly Disagree	Agree
18-39	Female	Rohingya	Married	No Literacy	Masonry	Follow-up Visit	Acute	Strongly Agree	Uncertain	Strongly Agree	Disagree	Agree	Agree	Agree	Strongly Disagree	Agree	Strongly Disagree	Strongly Agree	Disagree	Strongly Disagree	Strongly Disagree	Agree	Agree	Strongly Disagree	Strongly Agree
18-39	Female	Rohingya	Married	No Literacy	Daily Labour	Follow-up Visit	Acute	Agree	Agree	Strongly Agree	Strongly Disagree	Strongly Agree	Strongly Agree	Strongly Disagree	Strongly Disagree	Strongly Agree	Strongly Disagree	Strongly Agree	Strongly Disagree	Uncertain	Agree	Agree	Agree	Strongly Disagree	Agree
18-39	Female	Rohingya	Married	No Literacy	NGO Volunteer	New Visit	Acute	Strongly Agree	Agree	Strongly Agree	Disagree	Strongly Agree	Agree	Strongly Disagree	Agree	Agree	Strongly Disagree	Strongly Agree	Strongly Disagree	Strongly Disagree	Strongly Disagree	Strongly Agree	Disagree	Strongly Disagree	Strongly Agree
18-39	Female	Rohingya	Married	No Literacy	Masonry	Follow-up Visit	Acute	Strongly Agree	Agree	Strongly Agree	Strongly Disagree	Strongly Agree	Strongly Agree	Strongly Disagree	Agree	Strongly Disagree	Strongly Disagree	Strongly Agree	Strongly Disagree	Strongly Disagree	Strongly Disagree	Agree	Disagree	Strongly Disagree	Strongly Agree
18-39	Female	Rohingya	Unmarried	Basic Literacy	Daily Labour	Follow-up Visit	Acute	Strongly Agree	Strongly Agree	Strongly Agree	Strongly Disagree	Strongly Agree	Strongly Agree	Strongly Disagree	Strongly Disagree	Strongly Disagree	Strongly Disagree	Strongly Agree	Strongly Disagree	Strongly Disagree	Strongly Disagree	Agree	Strongly Disagree	Strongly Disagree	Strongly Agree
40-59	Female	Rohingya	Married	No Literacy	Depends only on humanitarian aids	Follow-up Visit	Chronic	Strongly Agree	Strongly Agree	Strongly Agree	Strongly Disagree	Strongly Agree	Strongly Agree	Agree	Agree	Strongly Disagree	Strongly Disagree	Strongly Agree	Strongly Disagree	Strongly Disagree	Strongly Disagree	Strongly Agree	Agree	Strongly Disagree	Agree
18-39	Female	Rohingya	Married	No Literacy	Daily Labour	Follow-up Visit	Acute	Agree	Uncertain	Strongly Agree	Agree	Strongly Agree	Strongly Agree	Strongly Disagree	Strongly Disagree	Agree	Strongly Disagree	Strongly Agree	Strongly Disagree	Strongly Disagree	Strongly Disagree	Strongly Agree	Agree	Strongly Disagree	Agree
18-39	Female	Rohingya	Married	Basic Literacy	NGO Volunteer	Follow-up Visit	Acute	Strongly Agree	Strongly Agree	Strongly Agree	Strongly Disagree	Strongly Agree	Strongly Agree	Agree	Strongly Agree	Agree	Strongly Disagree	Strongly Agree	Strongly Disagree	Strongly Disagree	Strongly Disagree	Strongly Agree	Strongly Disagree	Strongly Disagree	Strongly Agree
18-39	Female	Rohingya	Married	No Literacy	Daily Labour	Follow-up Visit	Acute	Strongly Agree	Strongly Agree	Strongly Agree	Strongly Disagree	Strongly Agree	Strongly Agree	Strongly Disagree	Strongly Disagree	Agree	Strongly Disagree	Strongly Agree	Strongly Disagree	Strongly Disagree	Strongly Disagree	Strongly Agree	Disagree	Strongly Disagree	Agree
18-39	Female	Rohingya	Married	No Literacy	NGO Volunteer	Follow-up Visit	Acute	Strongly Agree	Strongly Agree	Strongly Agree	Strongly Disagree	Strongly Agree	Strongly Agree	Agree	Disagree	Strongly Disagree	Strongly Disagree	Strongly Agree	Strongly Disagree	Strongly Disagree	Strongly Disagree	Strongly Agree	Agree	Strongly Disagree	Agree
18-39	Female	Rohingya	Married	Basic Literacy	Teacher	New Visit	Acute	Strongly Agree	Agree	Strongly Agree	Disagree	Strongly Agree	Strongly Agree	Agree	Strongly Agree	Agree	Strongly Disagree	Strongly Agree	Strongly Disagree	Strongly Disagree	Strongly Disagree	Strongly Agree	Strongly Disagree	Strongly Disagree	Strongly Agree
18-39	Female	Rohingya	Married	No Literacy	NGO Volunteer	Follow-up Visit	Acute	Strongly Agree	Strongly Agree	Strongly Agree	Strongly Disagree	Strongly Agree	Strongly Agree	Strongly Disagree	Agree	Strongly Disagree	Strongly Disagree	Strongly Agree	Agree	Strongly Disagree	Strongly Disagree	Agree	Agree	Strongly Disagree	Strongly Agree
18-39	Female	Rohingya	Unmarried	Basic Literacy	NGO Volunteer	New Visit	Acute	Strongly Agree	Agree	Agree	Strongly Disagree	Strongly Agree	Strongly Agree	Strongly Disagree	Agree	Strongly Disagree	Strongly Disagree	Strongly Agree	Strongly Disagree	Strongly Disagree	Strongly Disagree	Strongly Agree	Strongly Disagree	Strongly Disagree	Strongly Agree
40-59	Female	Rohingya	Married	No Literacy	Depends only on humanitarian aids	Follow-up Visit	Acute	Strongly Agree	Strongly Agree	Strongly Agree	Strongly Disagree	Strongly Agree	Strongly Agree	Strongly Disagree	Strongly Agree	Disagree	Strongly Disagree	Strongly Agree	Strongly Disagree	Strongly Disagree	Strongly Disagree	Strongly Agree	Strongly Disagree	Strongly Disagree	Strongly Agree
18-39	Female	Rohingya	Married	No Literacy	Teacher	Follow-up Visit	Acute	Strongly Agree	Strongly Agree	Strongly Agree	Strongly Disagree	Uncertain	Strongly Agree	Strongly Disagree	Strongly Agree	Strongly Disagree	Strongly Disagree	Strongly Agree	Strongly Disagree	Strongly Disagree	Strongly Disagree	Strongly Agree	Strongly Disagree	Strongly Disagree	Strongly Agree
≥60	Male	Rohingya	Married	No Literacy	Small Business	Follow-up Visit	Acute	Strongly Agree	Disagree	Agree	Strongly Disagree	Strongly Agree	Strongly Agree	Strongly Disagree	Strongly Agree	Agree	Strongly Disagree	Strongly Agree	Strongly Disagree	Strongly Disagree	Strongly Disagree	Strongly Agree	Strongly Disagree	Strongly Disagree	Strongly Agree
18-39	Female	Rohingya	Married	No Literacy	Daily Labour	Follow-up Visit	Acute	Strongly Agree	Strongly Agree	Strongly Agree	Strongly Disagree	Agree	Strongly Agree	Strongly Disagree	Agree	Agree	Strongly Disagree	Strongly Agree	Strongly Disagree	Strongly Disagree	Strongly Disagree	Strongly Agree	Strongly Disagree	Strongly Disagree	Agree
18-39	Female	Rohingya	Married	No Literacy	Daily Labour	Follow-up Visit	Acute	Strongly Agree	Agree	Strongly Agree	Strongly Disagree	Strongly Agree	Strongly Agree	Strongly Disagree	Strongly Agree	Strongly Disagree	Strongly Disagree	Strongly Agree	Strongly Disagree	Strongly Disagree	Strongly Disagree	Strongly Agree	Strongly Disagree	Strongly Disagree	Strongly Agree
≥60	Female	Rohingya	Widowed	No Literacy	Others	Follow-up Visit	Chronic	Strongly Agree	Agree	Agree	Strongly Disagree	Strongly Agree	Strongly Agree	Strongly Disagree	Strongly Agree	Disagree	Strongly Disagree	Strongly Agree	Strongly Disagree	Strongly Disagree	Strongly Disagree	Strongly Agree	Strongly Disagree	Strongly Disagree	Strongly Agree
18-39	Female	Rohingya	Married	No Literacy	Daily Labour	Follow-up Visit	Acute	Strongly Agree	Strongly Agree	Strongly Agree	Strongly Disagree	Agree	Strongly Agree	Strongly Disagree	Strongly Agree	Agree	Strongly Disagree	Strongly Agree	Strongly Disagree	Strongly Disagree	Strongly Disagree	Strongly Agree	Strongly Disagree	Strongly Disagree	Strongly Agree
18-39	Female	Rohingya	Married	No Literacy	Masonry	Follow-up Visit	Acute	Strongly Agree	Agree	Strongly Agree	Disagree	Agree	Strongly Agree	Strongly Disagree	Strongly Agree	Strongly Disagree	Strongly Disagree	Strongly Agree	Strongly Disagree	Strongly Disagree	Strongly Disagree	Strongly Agree	Disagree	Strongly Disagree	Agree
18-39	Female	Rohingya	Married	No Literacy	NGO Volunteer	Follow-up Visit	Chronic	Strongly Agree	Strongly Agree	Agree	Strongly Disagree	Strongly Agree	Strongly Agree	Strongly Disagree	Strongly Agree	Strongly Disagree	Strongly Disagree	Strongly Agree	Strongly Disagree	Strongly Disagree	Strongly Disagree	Strongly Agree	Strongly Disagree	Strongly Disagree	Strongly Agree
18-39	Female	Rohingya	Married	No Literacy	Daily Labour	Follow-up Visit	Acute	Strongly Agree	Disagree	Agree	Strongly Disagree	Agree	Strongly Agree	Strongly Disagree	Strongly Agree	Agree	Strongly Disagree	Agree	Strongly Disagree	Strongly Disagree	Strongly Disagree	Strongly Agree	Strongly Disagree	Disagree	Agree
18-39	Female	Rohingya	Married	No Literacy	Daily Labour	Follow-up Visit	Acute	Strongly Agree	Agree	Strongly Agree	Strongly Disagree	Strongly Agree	Strongly Agree	Strongly Disagree	Agree	Disagree	Strongly Disagree	Strongly Agree	Strongly Disagree	Strongly Disagree	Strongly Disagree	Strongly Agree	Strongly Disagree	Strongly Disagree	Strongly Agree
18-39	Female	Rohingya	Married	No Literacy	Others	Follow-up Visit	Acute	Agree	Disagree	Agree	Disagree	Strongly Agree	Strongly Agree	Strongly Disagree	Agree	Agree	Strongly Disagree	Strongly Agree	Strongly Disagree	Strongly Disagree	Strongly Disagree	Strongly Agree	Strongly Disagree	Strongly Disagree	Strongly Agree
18-39	Female	Rohingya	Married	No Literacy	NGO Volunteer	Follow-up Visit	Acute	Strongly Agree	Agree	Strongly Agree	Strongly Disagree	Strongly Agree	Strongly Agree	Strongly Disagree	Strongly Agree	Strongly Disagree	Strongly Disagree	Strongly Agree	Strongly Disagree	Strongly Disagree	Strongly Disagree	Strongly Agree	Strongly Disagree	Strongly Disagree	Strongly Agree
18-39	Female	Rohingya	Married	No Literacy	Small Business	Follow-up Visit	Chronic	Strongly Agree	Agree	Strongly Agree	Strongly Disagree	Agree	Agree	Strongly Disagree	Strongly Agree	Strongly Disagree	Strongly Disagree	Strongly Agree	Strongly Disagree	Strongly Disagree	Strongly Disagree	Strongly Agree	Strongly Disagree	Strongly Disagree	Agree
18-39	Female	Rohingya	Married	No Literacy	Daily Labour	Follow-up Visit	Acute	Strongly Agree	Strongly Agree	Agree	Disagree	Strongly Agree	Strongly Agree	Strongly Disagree	Strongly Agree	Strongly Disagree	Strongly Disagree	Strongly Agree	Disagree	Strongly Disagree	Strongly Disagree	Strongly Agree	Disagree	Disagree	Strongly Agree
18-39	Female	Rohingya	Married	No Literacy	Masonry	Follow-up Visit	Acute	Strongly Agree	Strongly Agree	Strongly Agree	Strongly Disagree	Agree	Strongly Agree	Strongly Disagree	Strongly Agree	Strongly Disagree	Strongly Disagree	Strongly Agree	Strongly Disagree	Strongly Disagree	Strongly Disagree	Strongly Agree	Strongly Disagree	Strongly Disagree	Strongly Agree
18-39	Female	Rohingya	Married	No Literacy	NGO Volunteer	Follow-up Visit	Chronic	Strongly Agree	Agree	Strongly Agree	Strongly Disagree	Uncertain	Strongly Agree	Strongly Disagree	Strongly Agree	Disagree	Strongly Disagree	Strongly Agree	Strongly Disagree	Strongly Disagree	Strongly Disagree	Strongly Agree	Strongly Disagree	Strongly Disagree	Strongly Agree
18-39	Female	Rohingya	Married	No Literacy	Others	Follow-up Visit	Acute	Agree	Strongly Agree	Strongly Agree	Strongly Disagree	Agree	Strongly Agree	Strongly Disagree	Strongly Agree	Disagree	Disagree	Strongly Agree	Strongly Disagree	Strongly Disagree	Strongly Disagree	Strongly Agree	Strongly Disagree	Strongly Disagree	Strongly Agree
18-39	Female	Rohingya	Married	No Literacy	Others	Follow-up Visit	Acute	Strongly Agree	Strongly Agree	Strongly Agree	Disagree	Strongly Agree	Strongly Agree	Strongly Disagree	Strongly Agree	Disagree	Strongly Disagree	Strongly Agree	Strongly Disagree	Strongly Disagree	Strongly Disagree	Strongly Agree	Strongly Disagree	Strongly Disagree	Strongly Agree
18-39	Female	Rohingya	Married	No Literacy	Masonry	Follow-up Visit	Chronic	Strongly Agree	Disagree	Strongly Agree	Strongly Disagree	Strongly Agree	Strongly Agree	Strongly Disagree	Strongly Agree	Disagree	Strongly Disagree	Strongly Agree	Strongly Disagree	Strongly Disagree	Disagree	Strongly Agree	Strongly Disagree	Strongly Disagree	Strongly Agree
18-39	Female	Rohingya	Married	Functional Literacy	Small Business	Follow-up Visit	Acute	Agree	Agree	Agree	Strongly Disagree	Strongly Agree	Strongly Agree	Strongly Disagree	Agree	Disagree	Strongly Disagree	Strongly Agree	Strongly Disagree	Strongly Disagree	Strongly Disagree	Strongly Agree	Strongly Disagree	Strongly Disagree	Strongly Agree
18-39	Female	Rohingya	Married	No Literacy	NGO Volunteer	Follow-up Visit	Chronic	Strongly Agree	Strongly Agree	Strongly Agree	Strongly Disagree	Strongly Agree	Strongly Agree	Strongly Disagree	Strongly Agree	Agree	Strongly Disagree	Strongly Agree	Strongly Disagree	Strongly Disagree	Strongly Disagree	Strongly Agree	Strongly Disagree	Strongly Disagree	Strongly Agree
18-39	Female	Rohingya	Married	No Literacy	Small Business	Follow-up Visit	Acute	Strongly Agree	Agree	Strongly Agree	Disagree	Agree	Agree	Strongly Disagree	Strongly Agree	Strongly Disagree	Strongly Disagree	Strongly Agree	Strongly Disagree	Strongly Disagree	Disagree	Strongly Agree	Strongly Disagree	Strongly Disagree	Agree
18-39	Female	Rohingya	Married	No Literacy	Small Business	Follow-up Visit	Acute	Strongly Agree	Agree	Agree	Strongly Disagree	Strongly Agree	Strongly Agree	Strongly Disagree	Strongly Agree	Strongly Disagree	Strongly Disagree	Strongly Agree	Strongly Disagree	Strongly Disagree	Strongly Disagree	Strongly Agree	Strongly Disagree	Disagree	Agree
18-39	Female	Rohingya	Married	No Literacy	Teacher	Follow-up Visit	Acute	Strongly Agree	Agree	Strongly Agree	Strongly Disagree	Strongly Agree	Strongly Agree	Strongly Disagree	Strongly Agree	Strongly Disagree	Strongly Disagree	Strongly Agree	Strongly Disagree	Strongly Disagree	Strongly Disagree	Strongly Agree	Strongly Disagree	Strongly Disagree	Strongly Agree
18-39	Female	Rohingya	Married	No Literacy	NGO Volunteer	Follow-up Visit	Acute	Strongly Agree	Agree	Strongly Agree	Disagree	Strongly Agree	Strongly Agree	Strongly Disagree	Strongly Agree	Disagree	Strongly Disagree	Strongly Agree	Strongly Disagree	Strongly Disagree	Disagree	Strongly Agree	Disagree	Strongly Disagree	Strongly Agree
≥60	Male	Rohingya	Married	No Literacy	Depends only on humanitarian aids	Follow-up Visit	Chronic	Strongly Agree	Strongly Agree	Strongly Agree	Strongly Disagree	Strongly Agree	Strongly Agree	Strongly Disagree	Strongly Agree	Strongly Disagree	Strongly Disagree	Strongly Agree	Strongly Disagree	Strongly Disagree	Strongly Disagree	Strongly Agree	Strongly Disagree	Strongly Disagree	Strongly Agree
≥60	Male	Rohingya	Married	No Literacy	Depends only on humanitarian aids	Follow-up Visit	Chronic	Strongly Agree	Strongly Agree	Strongly Agree	Strongly Disagree	Strongly Agree	Strongly Agree	Strongly Disagree	Strongly Agree	Strongly Disagree	Strongly Disagree	Strongly Agree	Strongly Disagree	Strongly Disagree	Strongly Disagree	Strongly Agree	Strongly Disagree	Strongly Disagree	Strongly Agree
40-59	Female	Rohingya	Married	No Literacy	Daily Labour	Follow-up Visit	Chronic	Strongly Agree	Strongly Agree	Agree	Strongly Disagree	Strongly Agree	Strongly Agree	Strongly Disagree	Strongly Agree	Strongly Disagree	Strongly Disagree	Strongly Agree	Strongly Disagree	Strongly Disagree	Strongly Disagree	Strongly Agree	Strongly Disagree	Agree	Strongly Agree
18-39	Male	Bangladeshi	Unmarried	Functional Literacy	NGO Volunteer	Follow-up Visit	Chronic	Strongly Agree	Strongly Agree	Strongly Agree	Strongly Disagree	Strongly Agree	Strongly Agree	Strongly Disagree	Strongly Agree	Strongly Disagree	Strongly Disagree	Strongly Agree	Strongly Disagree	Strongly Disagree	Strongly Disagree	Strongly Agree	Strongly Disagree	Strongly Disagree	Strongly Agree
18-39	Female	Rohingya	Married	No Literacy	Masonry	Follow-up Visit	Acute	Strongly Agree	Agree	Agree	Strongly Disagree	Strongly Agree	Strongly Agree	Strongly Disagree	Disagree	Agree	Strongly Disagree	Strongly Agree	Strongly Disagree	Strongly Disagree	Strongly Disagree	Strongly Agree	Disagree	Strongly Disagree	Strongly Agree
40-59	Female	Rohingya	Married	No Literacy	NGO Volunteer	New Visit	Acute	Strongly Agree	Uncertain	Agree	Disagree	Agree	Strongly Agree	Strongly Disagree	Agree	Agree	Strongly Disagree	Strongly Agree	Strongly Disagree	Strongly Disagree	Strongly Disagree	Strongly Agree	Strongly Disagree	Strongly Disagree	Strongly Agree
40-59	Female	Bangladeshi	Married	Basic Literacy	Daily Labour	New Visit	Chronic	Strongly Agree	Agree	Agree	Disagree	Strongly Agree	Strongly Agree	Strongly Disagree	Agree	Uncertain	Strongly Disagree	Strongly Agree	Strongly Disagree	Strongly Disagree	Strongly Disagree	Strongly Agree	Strongly Disagree	Strongly Disagree	Strongly Agree
18-39	Female	Bangladeshi	Married	Basic Literacy	Teacher	New Visit	Acute	Strongly Agree	Uncertain	Agree	Disagree	Strongly Disagree	Strongly Agree	Agree	Strongly Agree	Agree	Strongly Disagree	Strongly Agree	Strongly Disagree	Strongly Disagree	Strongly Disagree	Strongly Agree	Strongly Disagree	Strongly Disagree	Strongly Agree
≥60	Female	Rohingya	Married	No Literacy	Depends only on humanitarian aids	New Visit	Acute	Strongly Agree	Agree	Agree	Strongly Disagree	Strongly Agree	Strongly Agree	Strongly Disagree	Agree	Disagree	Strongly Disagree	Strongly Agree	Strongly Disagree	Strongly Disagree	Strongly Disagree	Strongly Agree	Disagree	Strongly Disagree	Strongly Agree
18-39	Female	Rohingya	Married	No Literacy	Masonry	New Visit	Chronic	Agree	Strongly Disagree	Uncertain	Agree	Strongly Disagree	Strongly Agree	Strongly Agree	Strongly Disagree	Agree	Strongly Disagree	Strongly Agree	Strongly Disagree	Strongly Disagree	Disagree	Agree	Agree	Strongly Agree	Agree
18-39	Female	Rohingya	Married	No Literacy	NGO Volunteer	New Visit	Acute	Strongly Agree	Uncertain	Agree	Disagree	Strongly Agree	Strongly Agree	Strongly Disagree	Agree	Strongly Disagree	Strongly Disagree	Strongly Agree	Strongly Disagree	Strongly Disagree	Strongly Disagree	Strongly Agree	Strongly Disagree	Strongly Disagree	Strongly Agree
18-39	Female	Rohingya	Married	No Literacy	Masonry	New Visit	Acute	Agree	Uncertain	Agree	Disagree	Strongly Agree	Strongly Agree	Strongly Disagree	Agree	Agree	Strongly Disagree	Strongly Agree	Strongly Disagree	Strongly Disagree	Strongly Disagree	Strongly Agree	Strongly Disagree	Strongly Disagree	Strongly Agree
40-59	Female	Rohingya	Married	No Literacy	Depends only on humanitarian aids	Follow-up Visit	Chronic	Strongly Agree	Disagree	Agree	Strongly Disagree	Strongly Agree	Strongly Agree	Strongly Disagree	Disagree	Agree	Strongly Disagree	Strongly Agree	Strongly Disagree	Strongly Disagree	Strongly Disagree	Strongly Agree	Strongly Disagree	Strongly Disagree	Strongly Agree
18-39	Male	Rohingya	Married	Functional Literacy	Teacher	New Visit	Acute	Strongly Agree	Uncertain	Strongly Agree	Strongly Disagree	Strongly Agree	Strongly Agree	Strongly Disagree	Agree	Uncertain	Strongly Disagree	Strongly Agree	Strongly Disagree	Strongly Disagree	Strongly Disagree	Strongly Agree	Strongly Disagree	Strongly Disagree	Strongly Agree
40-59	Male	Rohingya	Widowed	Functional Literacy	Small Business	Follow-up Visit	Acute	Strongly Agree	Agree	Strongly Agree	Disagree	Strongly Agree	Strongly Agree	Strongly Disagree	Agree	Agree	Strongly Disagree	Strongly Agree	Strongly Disagree	Strongly Disagree	Strongly Disagree	Strongly Agree	Strongly Disagree	Strongly Disagree	Strongly Agree
≥60	Male	Rohingya	Married	No Literacy	Depends only on humanitarian aids	Follow-up Visit	Acute	Agree	Strongly Agree	Uncertain	Disagree	Strongly Agree	Strongly Agree	Strongly Disagree	Strongly Disagree	Strongly Disagree	Strongly Disagree	Strongly Agree	Strongly Disagree	Strongly Disagree	Strongly Disagree	Strongly Agree	Disagree	Strongly Disagree	Strongly Agree
40-59	Female	Rohingya	Married	No Literacy	Depends only on humanitarian aids	Follow-up Visit	Acute	Strongly Agree	Agree	Agree	Strongly Disagree	Strongly Agree	Strongly Agree	Strongly Disagree	Disagree	Disagree	Strongly Disagree	Strongly Agree	Strongly Disagree	Strongly Disagree	Strongly Disagree	Strongly Agree	Strongly Disagree	Strongly Disagree	Strongly Agree
40-59	Male	Rohingya	Divorced	Functional Literacy	Small Business	New Visit	Acute	Strongly Agree	Uncertain	Agree	Disagree	Strongly Agree	Strongly Agree	Strongly Disagree	Agree	Strongly Disagree	Strongly Disagree	Strongly Agree	Strongly Disagree	Strongly Disagree	Strongly Disagree	Strongly Agree	Strongly Disagree	Strongly Disagree	Strongly Agree
18-39	Female	Bangladeshi	Married	Functional Literacy	Small Business	Follow-up Visit	Acute	Strongly Agree	Agree	Strongly Agree	Strongly Disagree	Strongly Agree	Strongly Agree	Strongly Disagree	Strongly Agree	Strongly Disagree	Strongly Disagree	Strongly Agree	Strongly Disagree	Strongly Disagree	Strongly Disagree	Strongly Agree	Strongly Disagree	Strongly Disagree	Strongly Agree
18-39	Male	Bangladeshi	Married	Basic Literacy	Daily Labour	New Visit	Acute	Strongly Agree	Uncertain	Strongly Agree	Disagree	Strongly Agree	Strongly Agree	Strongly Disagree	Agree	Strongly Disagree	Strongly Disagree	Strongly Agree	Strongly Disagree	Strongly Disagree	Strongly Disagree	Strongly Agree	Strongly Disagree	Strongly Disagree	Strongly Agree
≥60	Male	Rohingya	Married	No Literacy	Teacher	New Visit	Chronic	Strongly Agree	Agree	Agree	Disagree	Strongly Agree	Strongly Agree	Strongly Disagree	Strongly Disagree	Strongly Disagree	Strongly Disagree	Strongly Agree	Strongly Disagree	Strongly Disagree	Strongly Disagree	Strongly Agree	Disagree	Strongly Disagree	Strongly Agree
40-59	Female	Rohingya	Married	No Literacy	Depends only on humanitarian aids	Follow-up Visit	Acute	Strongly Agree	Agree	Agree	Uncertain	Strongly Agree	Strongly Agree	Strongly Disagree	Strongly Disagree	Agree	Strongly Disagree	Strongly Agree	Strongly Disagree	Strongly Disagree	Strongly Disagree	Strongly Agree	Disagree	Strongly Disagree	Strongly Agree
18-39	Female	Rohingya	Married	No Literacy	Daily Labour	New Visit	Acute	Strongly Agree	Strongly Disagree	Uncertain	Disagree	Strongly Disagree	Strongly Agree	Agree	Agree	Uncertain	Strongly Disagree	Strongly Agree	Strongly Disagree	Strongly Disagree	Strongly Disagree	Strongly Agree	Strongly Disagree	Strongly Agree	Strongly Agree
18-39	Female	Rohingya	Married	No Literacy	NGO Volunteer	New Visit	Acute	Strongly Agree	Uncertain	Agree	Disagree	Strongly Agree	Strongly Agree	Strongly Disagree	Strongly Agree	Strongly Disagree	Strongly Disagree	Strongly Agree	Strongly Disagree	Strongly Disagree	Strongly Disagree	Strongly Agree	Strongly Disagree	Strongly Disagree	Strongly Agree
18-39	Female	Rohingya	Married	No Literacy	Depends only on humanitarian aids	Follow-up Visit	Acute	Strongly Agree	Agree	Agree	Strongly Disagree	Strongly Agree	Strongly Agree	Strongly Disagree	Strongly Disagree	Agree	Strongly Disagree	Strongly Agree	Strongly Disagree	Strongly Disagree	Strongly Disagree	Strongly Agree	Strongly Disagree	Strongly Disagree	Strongly Agree
18-39	Female	Rohingya	Married	No Literacy	Daily Labour	Follow-up Visit	Chronic	Strongly Agree	Strongly Agree	Agree	Strongly Disagree	Strongly Agree	Strongly Agree	Strongly Disagree	Agree	Agree	Strongly Disagree	Strongly Agree	Strongly Disagree	Strongly Disagree	Strongly Disagree	Strongly Agree	Disagree	Strongly Disagree	Strongly Agree
40-59	Male	Rohingya	Married	Basic Literacy	Depends only on humanitarian aids	New Visit	Acute	Strongly Agree	Uncertain	Agree	Disagree	Strongly Agree	Strongly Agree	Strongly Disagree	Strongly Disagree	Agree	Strongly Disagree	Strongly Agree	Strongly Disagree	Strongly Disagree	Strongly Disagree	Strongly Agree	Strongly Disagree	Strongly Disagree	Strongly Agree
40-59	Female	Rohingya	Married	No Literacy	Teacher	New Visit	Chronic	Strongly Agree	Strongly Disagree	Strongly Agree	Disagree	Strongly Disagree	Strongly Agree	Agree	Agree	Uncertain	Strongly Disagree	Strongly Agree	Strongly Disagree	Strongly Disagree	Strongly Disagree	Strongly Agree	Strongly Disagree	Strongly Disagree	Strongly Agree
≥60	Male	Rohingya	Married	No Literacy	Small Business	Follow-up Visit	Acute	Strongly Agree	Agree	Strongly Agree	Strongly Disagree	Strongly Agree	Strongly Agree	Strongly Disagree	Agree	Strongly Disagree	Strongly Disagree	Strongly Agree	Strongly Disagree	Strongly Disagree	Strongly Disagree	Strongly Agree	Strongly Disagree	Strongly Disagree	Strongly Agree
18-39	Female	Rohingya	Married	No Literacy	Daily Labour	New Visit	Acute	Strongly Agree	Uncertain	Strongly Agree	Strongly Disagree	Strongly Agree	Strongly Agree	Strongly Disagree	Strongly Disagree	Agree	Strongly Disagree	Strongly Agree	Strongly Disagree	Strongly Disagree	Strongly Disagree	Strongly Agree	Disagree	Strongly Disagree	Strongly Agree
18-39	Female	Rohingya	Married	No Literacy	Small Business	New Visit	Acute	Strongly Agree	Agree	Agree	Strongly Disagree	Strongly Agree	Strongly Agree	Strongly Disagree	Strongly Agree	Strongly Disagree	Strongly Disagree	Strongly Agree	Strongly Disagree	Strongly Disagree	Strongly Disagree	Strongly Agree	Strongly Disagree	Strongly Disagree	Strongly Agree
40-59	Female	Rohingya	Married	No Literacy	Depends only on humanitarian aids	New Visit	Acute	Strongly Agree	Agree	Strongly Agree	Disagree	Strongly Agree	Strongly Agree	Strongly Disagree	Strongly Disagree	Agree	Strongly Disagree	Strongly Agree	Strongly Disagree	Strongly Disagree	Strongly Disagree	Strongly Agree	Disagree	Strongly Disagree	Strongly Agree
40-59	Female	Bangladeshi	Married	No Literacy	Small Business	New Visit	Acute	Strongly Agree	Agree	Strongly Agree	Strongly Disagree	Strongly Agree	Strongly Agree	Strongly Disagree	Strongly Agree	Uncertain	Strongly Disagree	Strongly Agree	Strongly Disagree	Strongly Disagree	Strongly Disagree	Strongly Agree	Strongly Disagree	Strongly Disagree	Strongly Agree
18-39	Female	Rohingya	Married	No Literacy	Teacher	Follow-up Visit	Acute	Strongly Agree	Agree	Strongly Agree	Disagree	Strongly Agree	Strongly Agree	Strongly Disagree	Agree	Disagree	Strongly Disagree	Strongly Agree	Strongly Disagree	Strongly Disagree	Strongly Disagree	Strongly Agree	Strongly Disagree	Strongly Disagree	Strongly Agree
40-59	Male	Rohingya	Married	No Literacy	Daily Labour	Follow-up Visit	Acute	Strongly Agree	Strongly Agree	Strongly Agree	Disagree	Strongly Agree	Strongly Agree	Strongly Disagree	Disagree	Agree	Strongly Disagree	Strongly Agree	Strongly Disagree	Strongly Disagree	Strongly Disagree	Strongly Agree	Disagree	Strongly Disagree	Strongly Agree
40-59	Male	Rohingya	Married	Functional Literacy	Small Business	Follow-up Visit	Acute	Strongly Agree	Agree	Agree	Strongly Disagree	Strongly Agree	Strongly Agree	Strongly Disagree	Agree	Strongly Disagree	Strongly Disagree	Strongly Agree	Strongly Disagree	Strongly Disagree	Strongly Disagree	Strongly Agree	Strongly Disagree	Strongly Disagree	Strongly Agree
40-59	Female	Rohingya	Divorced	No Literacy	NGO Volunteer	New Visit	Chronic	Agree	Strongly Disagree	Uncertain	Agree	Strongly Disagree	Agree	Strongly Agree	Strongly Disagree	Uncertain	Strongly Disagree	Strongly Agree	Strongly Disagree	Strongly Disagree	Agree	Strongly Agree	Agree	Strongly Agree	Strongly Agree
40-59	Male	Rohingya	Married	No Literacy	Daily Labour	New Visit	Acute	Strongly Agree	Uncertain	Agree	Disagree	Strongly Agree	Strongly Agree	Strongly Disagree	Agree	Agree	Strongly Disagree	Strongly Agree	Strongly Disagree	Strongly Disagree	Strongly Disagree	Strongly Agree	Strongly Disagree	Strongly Disagree	Strongly Agree
≥60	Male	Rohingya	Married	No Literacy	Small Business	New Visit	Acute	Strongly Agree	Agree	Agree	Disagree	Strongly Agree	Strongly Agree	Strongly Disagree	Strongly Disagree	Agree	Strongly Disagree	Strongly Agree	Strongly Disagree	Strongly Disagree	Strongly Disagree	Strongly Agree	Disagree	Strongly Disagree	Strongly Agree
18-39	Male	Bangladeshi	Unmarried	Functional Literacy	Others	New Visit	Acute	Strongly Agree	Uncertain	Strongly Agree	Strongly Disagree	Strongly Agree	Strongly Agree	Strongly Disagree	Strongly Agree	Strongly Disagree	Strongly Disagree	Strongly Agree	Strongly Disagree	Strongly Disagree	Strongly Disagree	Strongly Agree	Strongly Disagree	Strongly Disagree	Strongly Agree
18-39	Female	Rohingya	Married	Functional Literacy	NGO Volunteer	New Visit	Acute	Strongly Agree	Uncertain	Strongly Agree	Strongly Disagree	Strongly Agree	Strongly Agree	Strongly Disagree	Strongly Agree	Strongly Disagree	Strongly Disagree	Strongly Agree	Strongly Disagree	Strongly Disagree	Strongly Disagree	Strongly Agree	Strongly Disagree	Strongly Disagree	Strongly Agree
40-59	Male	Rohingya	Married	Functional Literacy	Others	Follow-up Visit	Acute	Strongly Agree	Strongly Agree	Strongly Agree	Strongly Disagree	Strongly Agree	Strongly Agree	Strongly Disagree	Strongly Agree	Agree	Strongly Disagree	Agree	Strongly Disagree	Strongly Disagree	Strongly Disagree	Strongly Agree	Disagree	Strongly Disagree	Strongly Agree
18-39	Female	Rohingya	Married	No Literacy	Daily Labour	Follow-up Visit	Chronic	Strongly Agree	Agree	Strongly Agree	Strongly Disagree	Strongly Agree	Strongly Agree	Strongly Disagree	Strongly Agree	Disagree	Strongly Disagree	Strongly Agree	Disagree	Strongly Disagree	Disagree	Strongly Agree	Strongly Disagree	Strongly Disagree	Strongly Agree
18-39	Female	Rohingya	Married	No Literacy	NGO Volunteer	Follow-up Visit	Acute	Strongly Agree	Strongly Agree	Agree	Strongly Disagree	Strongly Agree	Agree	Strongly Disagree	Agree	Disagree	Disagree	Strongly Agree	Strongly Disagree	Strongly Disagree	Strongly Disagree	Strongly Agree	Disagree	Strongly Disagree	Strongly Agree
18-39	Female	Rohingya	Married	No Literacy	Daily Labour	Follow-up Visit	Acute	Agree	Agree	Agree	Strongly Disagree	Strongly Agree	Strongly Agree	Strongly Disagree	Strongly Agree	Strongly Disagree	Strongly Disagree	Strongly Agree	Strongly Disagree	Strongly Disagree	Strongly Disagree	Strongly Agree	Strongly Disagree	Strongly Disagree	Strongly Agree
18-39	Female	Rohingya	Married	No Literacy	Small Business	Follow-up Visit	Chronic	Disagree	Uncertain	Disagree	Disagree	Uncertain	Agree	Strongly Disagree	Agree	Agree	Disagree	Agree	Disagree	Disagree	Uncertain	Agree	Strongly Agree	Disagree	Agree
18-39	Female	Rohingya	Married	No Literacy	Masonry	Follow-up Visit	Acute	Strongly Agree	Agree	Strongly Agree	Strongly Disagree	Strongly Agree	Strongly Agree	Strongly Disagree	Strongly Agree	Strongly Disagree	Strongly Disagree	Strongly Agree	Strongly Disagree	Strongly Disagree	Strongly Disagree	Strongly Agree	Strongly Disagree	Strongly Disagree	Strongly Agree
18-39	Female	Rohingya	Married	No Literacy	Small Business	Follow-up Visit	Acute	Strongly Agree	Strongly Agree	Strongly Agree	Strongly Disagree	Strongly Agree	Strongly Agree	Strongly Disagree	Strongly Disagree	Agree	Strongly Disagree	Strongly Agree	Strongly Disagree	Strongly Disagree	Strongly Disagree	Strongly Agree	Agree	Strongly Disagree	Strongly Agree
18-39	Female	Rohingya	Married	Basic Literacy	NGO Volunteer	Follow-up Visit	Acute	Strongly Agree	Strongly Agree	Strongly Agree	Strongly Disagree	Strongly Agree	Strongly Agree	Agree	Strongly Disagree	Agree	Strongly Disagree	Strongly Agree	Strongly Disagree	Strongly Disagree	Strongly Disagree	Strongly Agree	Strongly Agree	Strongly Disagree	Strongly Agree
18-39	Female	Rohingya	Married	No Literacy	Daily Labour	Follow-up Visit	Acute	Strongly Agree	Strongly Agree	Strongly Agree	Strongly Disagree	Strongly Agree	Strongly Agree	Strongly Disagree	Strongly Agree	Strongly Disagree	Strongly Disagree	Strongly Agree	Strongly Disagree	Strongly Disagree	Strongly Disagree	Strongly Agree	Strongly Disagree	Strongly Disagree	Strongly Agree
18-39	Female	Rohingya	Married	No Literacy	Daily Labour	Follow-up Visit	Acute	Strongly Agree	Strongly Agree	Strongly Agree	Strongly Disagree	Strongly Agree	Strongly Agree	Strongly Disagree	Strongly Agree	Strongly Disagree	Strongly Disagree	Strongly Agree	Strongly Disagree	Strongly Disagree	Strongly Disagree	Agree	Strongly Disagree	Strongly Disagree	Strongly Agree
18-39	Female	Rohingya	Married	No Literacy	Daily Labour	Follow-up Visit	Acute	Strongly Agree	Agree	Strongly Agree	Strongly Disagree	Strongly Agree	Strongly Agree	Strongly Disagree	Strongly Agree	Disagree	Strongly Disagree	Strongly Agree	Strongly Disagree	Strongly Disagree	Strongly Disagree	Strongly Agree	Strongly Disagree	Strongly Disagree	Strongly Agree
18-39	Female	Rohingya	Married	No Literacy	Others	Follow-up Visit	Acute	Strongly Agree	Agree	Strongly Agree	Disagree	Strongly Agree	Strongly Agree	Strongly Disagree	Strongly Agree	Strongly Disagree	Strongly Disagree	Strongly Agree	Strongly Disagree	Strongly Disagree	Strongly Disagree	Strongly Agree	Disagree	Strongly Disagree	Strongly Agree
18-39	Female	Rohingya	Married	No Literacy	Masonry	Follow-up Visit	Chronic	Strongly Agree	Strongly Agree	Strongly Agree	Strongly Disagree	Strongly Agree	Strongly Agree	Strongly Disagree	Strongly Disagree	Strongly Disagree	Strongly Disagree	Strongly Agree	Strongly Disagree	Strongly Disagree	Strongly Disagree	Strongly Agree	Strongly Disagree	Strongly Disagree	Strongly Agree
18-39	Female	Rohingya	Married	Functional Literacy	NGO Volunteer	Follow-up Visit	Acute	Strongly Agree	Agree	Strongly Agree	Strongly Disagree	Strongly Agree	Strongly Agree	Strongly Disagree	Strongly Agree	Strongly Disagree	Strongly Disagree	Strongly Agree	Strongly Disagree	Strongly Disagree	Strongly Disagree	Strongly Agree	Strongly Disagree	Strongly Disagree	Strongly Agree
≥60	Female	Rohingya	Widowed	No Literacy	Depends only on humanitarian aids	Follow-up Visit	Acute	Strongly Agree	Strongly Agree	Strongly Agree	Strongly Disagree	Uncertain	Strongly Agree	Strongly Disagree	Strongly Agree	Strongly Disagree	Strongly Disagree	Strongly Agree	Strongly Disagree	Strongly Disagree	Strongly Disagree	Strongly Agree	Strongly Disagree	Strongly Disagree	Strongly Agree
18-39	Female	Rohingya	Married	No Literacy	Small Business	Follow-up Visit	Acute	Strongly Agree	Strongly Agree	Agree	Strongly Disagree	Strongly Agree	Strongly Agree	Strongly Disagree	Strongly Agree	Strongly Disagree	Strongly Disagree	Strongly Agree	Strongly Disagree	Strongly Disagree	Strongly Disagree	Strongly Agree	Strongly Disagree	Strongly Disagree	Strongly Agree
40-59	Female	Rohingya	Married	No Literacy	Daily Labour	Follow-up Visit	Acute	Strongly Agree	Strongly Agree	Strongly Agree	Strongly Disagree	Strongly Agree	Strongly Agree	Strongly Disagree	Strongly Agree	Strongly Disagree	Strongly Disagree	Strongly Agree	Strongly Disagree	Strongly Disagree	Strongly Disagree	Strongly Agree	Strongly Disagree	Strongly Disagree	Strongly Agree
18-39	Female	Rohingya	Married	No Literacy	Daily Labour	Follow-up Visit	Acute	Strongly Agree	Strongly Agree	Strongly Agree	Strongly Disagree	Strongly Agree	Strongly Agree	Strongly Disagree	Strongly Agree	Strongly Disagree	Strongly Disagree	Strongly Agree	Strongly Disagree	Strongly Disagree	Strongly Disagree	Strongly Agree	Strongly Disagree	Strongly Disagree	Strongly Agree
18-39	Female	Rohingya	Married	No Literacy	NGO Volunteer	Follow-up Visit	Acute	Strongly Agree	Strongly Agree	Strongly Agree	Strongly Disagree	Strongly Agree	Strongly Agree	Strongly Disagree	Strongly Agree	Agree	Strongly Disagree	Strongly Agree	Strongly Disagree	Strongly Disagree	Strongly Disagree	Strongly Agree	Disagree	Strongly Disagree	Strongly Agree
18-39	Female	Rohingya	Married	No Literacy	Daily Labour	Follow-up Visit	Acute	Agree	Agree	Agree	Strongly Disagree	Strongly Agree	Strongly Agree	Strongly Disagree	Strongly Agree	Strongly Disagree	Disagree	Strongly Agree	Strongly Disagree	Strongly Disagree	Strongly Disagree	Strongly Agree	Strongly Disagree	Strongly Disagree	Agree
18-39	Female	Rohingya	Married	No Literacy	Others	Follow-up Visit	Acute	Strongly Agree	Agree	Strongly Agree	Strongly Disagree	Strongly Agree	Strongly Agree	Strongly Disagree	Strongly Agree	Strongly Disagree	Strongly Disagree	Strongly Agree	Strongly Disagree	Strongly Disagree	Strongly Disagree	Strongly Agree	Strongly Disagree	Strongly Disagree	Strongly Agree
18-39	Male	Rohingya	Unmarried	Functional Literacy	Teacher	Follow-up Visit	Acute	Strongly Agree	Disagree	Agree	Strongly Disagree	Strongly Agree	Agree	Strongly Disagree	Agree	Agree	Strongly Disagree	Strongly Agree	Strongly Disagree	Strongly Disagree	Strongly Disagree	Strongly Agree	Disagree	Disagree	Agree
18-39	Female	Rohingya	Unmarried	Functional Literacy	Others	Follow-up Visit	Acute	Strongly Agree	Strongly Agree	Strongly Agree	Strongly Disagree	Strongly Agree	Agree	Strongly Disagree	Strongly Agree	Strongly Disagree	Strongly Disagree	Strongly Agree	Strongly Disagree	Strongly Disagree	Strongly Disagree	Strongly Agree	Strongly Disagree	Strongly Disagree	Strongly Agree
18-39	Female	Rohingya	Married	No Literacy	NGO Volunteer	Follow-up Visit	Acute	Strongly Agree	Agree	Strongly Agree	Strongly Disagree	Strongly Agree	Strongly Agree	Strongly Disagree	Strongly Agree	Disagree	Strongly Disagree	Strongly Agree	Strongly Disagree	Strongly Disagree	Strongly Disagree	Strongly Agree	Strongly Disagree	Strongly Disagree	Strongly Agree
18-39	Female	Rohingya	Married	No Literacy	Daily Labour	New Visit	Acute	Agree	Agree	Strongly Agree	Disagree	Strongly Agree	Agree	Strongly Disagree	Uncertain	Strongly Disagree	Strongly Disagree	Agree	Strongly Disagree	Disagree	Strongly Disagree	Strongly Agree	Strongly Disagree	Strongly Disagree	Agree
≥60	Male	Rohingya	Married	Basic Literacy	Depends only on humanitarian aids	Follow-up Visit	Chronic	Strongly Agree	Agree	Agree	Disagree	Strongly Agree	Agree	Strongly Disagree	Agree	Strongly Disagree	Disagree	Strongly Agree	Strongly Disagree	Strongly Disagree	Disagree	Agree	Strongly Disagree	Strongly Disagree	Agree
≥60	Male	Rohingya	Divorced	No Literacy	Small Business	Follow-up Visit	Chronic	Strongly Agree	Agree	Agree	Strongly Disagree	Strongly Agree	Agree	Strongly Disagree	Agree	Strongly Disagree	Strongly Disagree	Agree	Strongly Disagree	Strongly Disagree	Strongly Disagree	Agree	Strongly Disagree	Strongly Disagree	Agree
18-39	Female	Rohingya	Married	Basic Literacy	Depends only on humanitarian aids	New Visit	Acute	Agree	Agree	Agree	Disagree	Strongly Agree	Agree	Strongly Disagree	Agree	Strongly Disagree	Strongly Disagree	Agree	Strongly Disagree	Strongly Disagree	Strongly Disagree	Agree	Strongly Disagree	Strongly Disagree	Agree
40-59	Female	Rohingya	Married	No Literacy	Depends only on humanitarian aids	Follow-up Visit	Chronic	Strongly Agree	Agree	Agree	Strongly Disagree	Agree	Agree	Strongly Disagree	Agree	Strongly Disagree	Disagree	Strongly Agree	Strongly Disagree	Strongly Disagree	Disagree	Disagree	Strongly Disagree	Strongly Disagree	Agree
40-59	Female	Rohingya	Married	No Literacy	Small Business	Follow-up Visit	Chronic	Agree	Uncertain	Agree	Disagree	Strongly Agree	Agree	Strongly Disagree	Agree	Strongly Disagree	Disagree	Strongly Agree	Strongly Disagree	Strongly Disagree	Disagree	Strongly Agree	Strongly Disagree	Strongly Disagree	Agree
≥60	Male	Rohingya	Widowed	No Literacy	NGO Volunteer	Follow-up Visit	Chronic	Agree	Uncertain	Agree	Disagree	Agree	Agree	Strongly Disagree	Uncertain	Strongly Disagree	Disagree	Agree	Strongly Disagree	Disagree	Disagree	Agree	Disagree	Strongly Disagree	Strongly Agree
18-39	Female	Rohingya	Married	Basic Literacy	Daily Labour	Follow-up Visit	Chronic	Agree	Agree	Strongly Agree	Strongly Disagree	Strongly Agree	Agree	Strongly Disagree	Agree	Disagree	Disagree	Agree	Disagree	Strongly Disagree	Disagree	Agree	Strongly Disagree	Strongly Disagree	Agree
≥60	Female	Rohingya	Married	No Literacy	Depends only on humanitarian aids	Follow-up Visit	Chronic	Strongly Agree	Agree	Agree	Disagree	Strongly Agree	Strongly Agree	Disagree	Agree	Strongly Disagree	Disagree	Strongly Agree	Strongly Disagree	Strongly Disagree	Strongly Disagree	Strongly Agree	Strongly Disagree	Disagree	Strongly Agree
40-59	Male	Rohingya	Married	No Literacy	Depends only on humanitarian aids	Follow-up Visit	Chronic	Strongly Agree	Agree	Agree	Disagree	Strongly Agree	Strongly Agree	Disagree	Agree	Disagree	Strongly Disagree	Strongly Agree	Strongly Disagree	Strongly Disagree	Disagree	Strongly Agree	Strongly Disagree	Strongly Disagree	Agree
18-39	Female	Rohingya	Married	No Literacy	NGO Volunteer	New Visit	Acute	Agree	Agree	Uncertain	Disagree	Strongly Agree	Agree	Strongly Disagree	Agree	Strongly Disagree	Disagree	Agree	Strongly Disagree	Strongly Disagree	Disagree	Agree	Strongly Disagree	Strongly Disagree	Agree
18-39	Female	Rohingya	Married	No Literacy	Depends only on humanitarian aids	New Visit	Acute	Agree	Uncertain	Agree	Disagree	Strongly Agree	Agree	Strongly Disagree	Uncertain	Strongly Disagree	Strongly Disagree	Agree	Strongly Disagree	Strongly Disagree	Disagree	Agree	Strongly Disagree	Disagree	Agree
18-39	Female	Rohingya	Married	No Literacy	Depends only on humanitarian aids	Follow-up Visit	Chronic	Agree	Agree	Agree	Strongly Disagree	Strongly Agree	Agree	Strongly Disagree	Agree	Strongly Disagree	Strongly Disagree	Agree	Disagree	Strongly Disagree	Disagree	Strongly Agree	Strongly Disagree	Disagree	Agree
18-39	Female	Rohingya	Married	No Literacy	Depends only on humanitarian aids	Follow-up Visit	Chronic	Strongly Agree	Agree	Agree	Strongly Disagree	Strongly Agree	Strongly Agree	Strongly Disagree	Agree	Strongly Disagree	Strongly Disagree	Agree	Strongly Disagree	Strongly Disagree	Disagree	Agree	Strongly Disagree	Disagree	Agree
≥60	Female	Rohingya	Married	No Literacy	Depends only on humanitarian aids	Follow-up Visit	Chronic	Strongly Agree	Agree	Agree	Strongly Disagree	Strongly Agree	Agree	Strongly Disagree	Uncertain	Strongly Disagree	Strongly Disagree	Agree	Strongly Disagree	Strongly Disagree	Strongly Disagree	Agree	Strongly Disagree	Strongly Disagree	Agree
≥60	Male	Rohingya	Married	No Literacy	NGO Volunteer	New Visit	Acute	Agree	Uncertain	Agree	Strongly Disagree	Strongly Agree	Agree	Strongly Disagree	Agree	Strongly Disagree	Strongly Disagree	Agree	Strongly Disagree	Disagree	Disagree	Agree	Strongly Disagree	Strongly Disagree	Agree
18-39	Female	Rohingya	Unmarried	Functional Literacy	Daily Labour	New Visit	Acute	Strongly Agree	Agree	Agree	Disagree	Strongly Agree	Agree	Strongly Disagree	Uncertain	Strongly Disagree	Strongly Disagree	Agree	Disagree	Strongly Disagree	Strongly Disagree	Agree	Strongly Disagree	Disagree	Strongly Agree
18-39	Male	Rohingya	Married	No Literacy	Depends only on humanitarian aids	New Visit	Acute	Agree	Uncertain	Uncertain	Disagree	Strongly Agree	Agree	Strongly Disagree	Uncertain	Strongly Disagree	Strongly Disagree	Agree	Strongly Disagree	Strongly Disagree	Disagree	Agree	Strongly Disagree	Disagree	Agree
≥60	Male	Rohingya	Married	No Literacy	Depends only on humanitarian aids	Follow-up Visit	Chronic	Strongly Agree	Agree	Agree	Strongly Disagree	Strongly Agree	Agree	Strongly Disagree	Agree	Strongly Disagree	Strongly Disagree	Agree	Disagree	Strongly Disagree	Strongly Disagree	Agree	Strongly Disagree	Disagree	Agree
18-39	Female	Rohingya	Married	No Literacy	Small Business	Follow-up Visit	Chronic	Strongly Agree	Strongly Agree	Strongly Agree	Strongly Disagree	Strongly Agree	Strongly Agree	Strongly Disagree	Strongly Agree	Strongly Disagree	Strongly Disagree	Strongly Agree	Strongly Disagree	Strongly Disagree	Strongly Disagree	Strongly Agree	Strongly Disagree	Strongly Disagree	Strongly Agree
18-39	Female	Rohingya	Married	No Literacy	Depends only on humanitarian aids	Follow-up Visit	Chronic	Strongly Agree	Strongly Agree	Strongly Agree	Strongly Disagree	Strongly Agree	Strongly Agree	Strongly Disagree	Strongly Agree	Strongly Disagree	Strongly Disagree	Strongly Agree	Strongly Disagree	Strongly Disagree	Strongly Disagree	Strongly Agree	Strongly Disagree	Strongly Disagree	Strongly Agree
18-39	Female	Rohingya	Married	No Literacy	Small Business	Follow-up Visit	Chronic	Strongly Agree	Strongly Agree	Agree	Strongly Disagree	Strongly Agree	Strongly Agree	Strongly Disagree	Strongly Agree	Strongly Disagree	Strongly Disagree	Strongly Agree	Strongly Disagree	Strongly Disagree	Strongly Disagree	Strongly Agree	Strongly Disagree	Agree	Strongly Agree
18-39	Female	Rohingya	Married	No Literacy	Small Business	New Visit	Chronic	Strongly Agree	Strongly Agree	Agree	Strongly Disagree	Strongly Agree	Strongly Disagree	Agree	Agree	Agree	Strongly Disagree	Strongly Agree	Strongly Disagree	Strongly Disagree	Strongly Disagree	Strongly Agree	Agree	Strongly Disagree	Strongly Agree
40-59	Male	Rohingya	Married	No Literacy	Daily Labour	Follow-up Visit	Acute	Strongly Agree	Strongly Agree	Strongly Agree	Strongly Disagree	Agree	Agree	Strongly Disagree	Strongly Agree	Agree	Strongly Disagree	Strongly Agree	Strongly Disagree	Strongly Disagree	Disagree	Strongly Agree	Agree	Strongly Disagree	Strongly Agree
18-39	Male	Rohingya	Married	Functional Literacy	Daily Labour	New Visit	Acute	Strongly Agree	Agree	Strongly Agree	Disagree	Strongly Agree	Strongly Agree	Strongly Disagree	Agree	Agree	Strongly Disagree	Strongly Agree	Strongly Disagree	Strongly Disagree	Strongly Disagree	Strongly Agree	Disagree	Strongly Disagree	Strongly Agree
18-39	Female	Rohingya	Married	No Literacy	Daily Labour	Follow-up Visit	Acute	Agree	Strongly Agree	Strongly Agree	Disagree	Strongly Agree	Agree	Strongly Disagree	Strongly Disagree	Strongly Disagree	Strongly Disagree	Strongly Agree	Strongly Disagree	Disagree	Strongly Disagree	Strongly Agree	Agree	Strongly Disagree	Strongly Agree
18-39	Female	Rohingya	Married	No Literacy	Masonry	New Visit	Acute	Strongly Agree	Strongly Agree	Strongly Agree	Strongly Disagree	Strongly Agree	Strongly Agree	Strongly Disagree	Strongly Disagree	Disagree	Strongly Disagree	Strongly Agree	Strongly Disagree	Strongly Disagree	Strongly Disagree	Strongly Agree	Agree	Strongly Disagree	Strongly Agree
18-39	Female	Rohingya	Married	No Literacy	Small Business	New Visit	Chronic	Agree	Strongly Agree	Strongly Agree	Strongly Disagree	Strongly Agree	Strongly Agree	Strongly Disagree	Strongly Disagree	Agree	Strongly Disagree	Strongly Agree	Strongly Disagree	Strongly Disagree	Strongly Disagree	Strongly Agree	Agree	Strongly Disagree	Agree
18-39	Female	Rohingya	Married	No Literacy	NGO Volunteer	Follow-up Visit	Acute	Strongly Agree	Strongly Agree	Strongly Agree	Strongly Disagree	Strongly Agree	Agree	Strongly Disagree	Agree	Disagree	Strongly Disagree	Strongly Agree	Strongly Disagree	Strongly Disagree	Strongly Disagree	Strongly Agree	Strongly Disagree	Strongly Disagree	Agree
18-39	Female	Rohingya	Married	No Literacy	NGO Volunteer	Follow-up Visit	Chronic	Agree	Strongly Disagree	Agree	Disagree	Strongly Agree	Agree	Strongly Disagree	Strongly Disagree	Agree	Strongly Disagree	Strongly Agree	Strongly Disagree	Strongly Disagree	Strongly Disagree	Agree	Agree	Strongly Disagree	Agree
